# Supplementary material for: In Vivo Application of Silica-Derived Inks for Bone Tissue Engineering: A 10-Year Systematic Review
Source: Bioengineering (Basel). 2022 Aug 15;9(8):388. doi: 10.3390/bioengineering9080388 (PMC9404869; doi:10.3390/bioengineering9080388)
Supplement: Supplementary file 1 [file bioengineering-09-00388-s001.zip]

Archive with 1 entries (1 files):
- Supplementary Data Table.xlsx
