# Supplementary material for: In Vivo Application of Silica-Derived Inks for Bone Tissue Engineering: A 10-Year Systematic Review
Source: Bioengineering (Basel). 2022 Aug 15;9(8):388. doi: 10.3390/bioengineering9080388 (PMC9404869; doi:10.3390/bioengineering9080388)
Supplement: Supplementary file 1 [file bioengineering-09-00388-s001.zip › Supplementary Data Table.xlsx]

## Sheet: Final list of articles
References		Source & Selection for the review		Criteria analysis										Quality assessment of the studies according to ARRIVE 2.0 guidelines REPORTED / UNCLEAR / NOT REPORTED																					Risk of bias according to SYRCLE tool LOW RISK OF BIAS / UNCLEAR RISK OF BIAS / HIGH RISK OF BIAS
Title	Author & Year of publication	Database	Inclusion / Exclusion (reason)	ink composition	ink properties	bioprinting technique	in vivo ? Y/N	Animal model	Bone model	Cell model	Tools	Results	Conclusion	1. Study Design	2. Sample size	3. Inclusion & Exclusion criteria	4. Randomisation	5. Blinding	6. Outcome measures	7. Statistical Methods	8. Experimental Animals	9. Experimental procedures	10. Results	11. Abstract	12. Background	13. Objectives	14. Ethical statement	15. Housing and Husbandry	16. Animal Care and Monitoring	17. Interpretation / Scientific Implications	18. Generalisability / Translation	19. Protocol registration	20. Data access	21. Declaration of interests	1. Random sequence generation	2. Baseline characteristics	3. Allocation concealment	4. Random housing	5. Blinding of participants and personnel	6. Random outcome assessment	7. Blinding of outcome assessment	8. Incomplete outcome data	9. Selective outcome reporting	10. Other risk of bias	Overall
3D printed bioceramic scaffolds: Adjusting pore dimension is beneficial for mandibular bone defects repair	Qin, 2022	PubMed (MEDLINE)		magnesium‐substituted calcium silicate scaffolds CSi‐Mg6 powders Ø480,600, and 720 μm porosity	scaffold	DLP (+sintering)	Y	rabbit	mandibular critical bone defect of 10x6x4mm	no cell	Simulated body fluid XRD, SEM, EDX µCT, histology	after2weeks,thepore‐600groupexhibitedmuchmorenewbonetissuegrowingalongtheperipherytowardthecenterandthehighestdensityofnewbonetrabeculeinsideofthescaffoldsthantheothertwogroups Whentheimplantationwasextendedto4weeks,newboneingrowthintothecenterwasfoundinallthreegroups,especiallythepore‐600group At8weekspost‐implantation,somedegreeofdepressionsappearedatscaffoldsjunction,confirmingtheoccurrenceofb…	In summary, this study investigated the relationship between pore dimension and bone regeneration capability in porous bioceramic scaffolds fabricated by a DLP-based 3D printing method. The results confirmed that the nearly 600 μm in pore dimension was the more suitable osteogenesis ability. The 480 μm pore showed a poor bone formation efficacy in the early stage but finally exceeded the 720 μm p…	REPORTED	REPORTED	UNCLEAR	UNCLEAR	UNCLEAR	UNCLEAR	REPORTED	REPORTED	REPORTED	REPORTED	REPORTED	REPORTED	REPORTED	REPORTED	REPORTED	REPORTED	REPORTED	REPORTED	REPORTED	REPORTED	REPORTED	UNCLEAR	UNCLEAR	UNCLEAR	LOW	UNCLEAR	UNCLEAR	UNCLEAR	UNCLEAR	UNCLEAR	UNCLEAR	UNCLEAR
3D printing of a lithium-calcium-silicate crystal bioscaffold with dual bioactivities for osteochondral interface reconstruction	Chen L. 2019	scopus		lithium-calcium-silicate crystal bioscaffold L2C4S with 0.1 g sodium alginate powders, and then adding 1.8 g of Pluronics F-127 solution (20 wt%)	scaffold	Extrusion (+sintering)	Y	rabbit	patellar groove (diameter: 4 mm, height: 5 mm)	chondrocytes and rBMSCs	Simulated body fluid XRD, SEM, EDX gene expression, ALP staining µCT, histology	EDS analysis confirmed the existence of Ca, P and Si in the newly formed apatite crystals on the surface of L2C4S4 scaffolds, and the Ca/P ratio of apatite was 1.57 The L2C4S4 scaffolds presented distinctly sustained release of Ca, Si and Li, while the b-TCP scaffolds displayed slow release profile of Ca and P. LC4S4 extracts significantly promoted RUNX2, OCN, type I collagen and BMP2 genes expre…	In this study, pure L2C4S4 crystals were successfully synthesized by a sol-gel method, and L2C4S4 scaffolds with highly uniform macropore structure were fabricated via 3D-printing technique. The compressive strength of L2C4S4 scaffolds could be effectively controlled in the range of 15e40 MPa by varying their pore size (170e400 mm), which is higher than traditional bioceramic and polymer scaffold…	REPORTED	REPORTED	UNCLEAR	UNCLEAR	UNCLEAR	REPORTED	REPORTED	REPORTED	REPORTED	REPORTED	REPORTED	REPORTED	REPORTED	REPORTED	REPORTED	REPORTED	REPORTED	REPORTED	REPORTED	REPORTED	REPORTED	UNCLEAR	UNCLEAR	UNCLEAR	LOW	UNCLEAR	UNCLEAR	UNCLEAR	LOW	LOW	UNCLEAR	UNCLEAR
3D printing of high-strength bioscaffolds for the synergistic treatment of bone cancer	Ma, HS 2018	WOS		Fe-CaSiO3 composite 30% CaSiO3 and 70% Fe	scaffold	Extrusion (+sintering)	Y	mouse (tumoral) rabbit (bone) trop zarbi de ouf leur modèle	critical-sized femoral defect (height: 8 mm, diameter: 5 mm)	SAO2 tumor cells rBMSCs	XRD, SEM, EDX gene expression µCT, histology	CaSiO3 alone : BVTV > CaSio3/Fe > Fe	n summary, an optimal Fe-CaSiO 3 composite scaffold (30CS) with distinct mechanical, degradation, photothermal and biological properties was successfully prepared by 3D printing. Impressively, as novel bifunctional biomaterials, the 30CS composite scaffolds possess a high compressive strength for load-bearing application in the cortical bone defects induced by bone cancer. Benefiting from the exc…	REPORTED	REPORTED	UNCLEAR	UNCLEAR	UNCLEAR	REPORTED	REPORTED	REPORTED	REPORTED	REPORTED	REPORTED	REPORTED	REPORTED	REPORTED	NOT REPORTED	NOT REPORTED	REPORTED	REPORTED	UNCLEAR	REPORTED	REPORTED	UNCLEAR	UNCLEAR	UNCLEAR	UNCLEAR	UNCLEAR	UNCLEAR	UNCLEAR	UNCLEAR	UNCLEAR	UNCLEAR	UNCLEAR
3D-Printed Bioactive Ca(3)SiO(5) Bone Cement Scaffolds with Nano Surface Structure for Bone Regeneration.	Yang, 2017	PubMed (MEDLINE)		Ca3SiO5	Ca(NO3)2·4H2O and Si(OC2H5)4 (TEOS) were used as the raw materials, and nitric acid was used as catalyst + sintering + milling = C3S C3S powders were mixed with an Hydroxypropylmethylcellulose HPMC solution (1.5 wt %)	extrusion	Y	rabbit	femur defect critical size 6 mm in diameter and 10 mm in depth	Rat bone-marrow stem cells (rBMSCs)	Mechanical tests, release drug XRD, SEM, EDX ALP activity histology	Lack of negative nor positive control however Ca3SiO5 with nanoneedle texturation generates a higher bone repair	The in vivo study demonstrated that the 3D-printed C3S bone cement scaffolds with nanoneedle surface structure significantly enhanced bone regeneration as compared to the pure C3S bone cement scaffolds. Our results suggest that the 3D printing silicate bone cements, with the advantages of low temperature fabrication and controllable multiple and defined spatial drug loading function, is a novel a…	REPORTED	REPORTED	UNCLEAR	UNCLEAR	UNCLEAR	REPORTED	REPORTED	REPORTED	REPORTED	REPORTED	REPORTED	REPORTED	REPORTED	UNCLEAR	UNCLEAR	REPORTED	REPORTED	REPORTED	UNCLEAR	REPORTED	REPORTED	UNCLEAR	UNCLEAR	UNCLEAR	UNCLEAR	UNCLEAR	UNCLEAR	UNCLEAR	UNCLEAR	UNCLEAR	UNCLEAR	UNCLEAR
3D-Printed Bioactive Calcium Silicate/Poly-ε-Caprolactone Bioscaffolds Modified with Biomimetic Extracellular Matrices for Bone Regeneration.	Wu, 2019	PubMed (MEDLINE)		Calcium silicate (CS), polycaprolactone (PCL), and decellularized ECM (dECM) from MG63 cells	70% CaO, 25% SiO2, and 5% Al2O3 = CS CS-ethanol solution was evenly mixed with the PCL to create a CS/PCL paste‘PCL’ and ‘CS’ represent the specimens contain 100% PCL and 60% CS/40% PCL + dCEM coating (MG63 ?)	Extrusion	Y	rat	calvaria defect 6mm		XRD, SEM, EDX cell adhesion ECM (col, FN) gene expression inflammation ALP activity histology, µCT		the dECM-coated CS scaffolds significantly enhanced WJMSC adhesion, proliferation, and differentiation.Moreover, we also proved that the CS scaffolds with dECM coating could regulate the cellular immune response by decreasing the expression of pro-inflammatory cytokines. When compared to scaffolds without dECM, the dECM-coated CS scaffolds significantly promoted Ca deposition of WJMSCs. The in vi…	REPORTED	UNCLEAR	UNCLEAR	UNCLEAR	UNCLEAR	REPORTED	REPORTED	REPORTED	REPORTED	REPORTED	REPORTED	REPORTED	REPORTED	REPORTED	REPORTED	UNCLEAR	REPORTED	REPORTED	UNCLEAR	REPORTED	REPORTED	UNCLEAR	UNCLEAR	UNCLEAR	LOW	UNCLEAR	UNCLEAR	UNCLEAR	HIGH	UNCLEAR	UNCLEAR	UNCLEAR
3D-Printed Ginsenoside Rb1-Loaded Mesoporous Calcium Silicate/Calcium Sulfate Scaffolds for Inflammation Inhibition and Bone Regeneration.	Chen, 2021	PubMed (MEDLINE)		Ginsenoside Rb1-Loaded Mesoporous Calcium Silicate/Calcium Sulfate	Scaffold	FDM	Y	rabbit	femoral defect (size not defined)	hDSCs in vitro	SBF + mech tests ; diff markers ; histology	N=3 LAPINS PAR ESSAI GR-contained MSCS scaffold indicated had good mechanical properties the addition of GR made adhesion surfaces more favorable for cellular adhesion and attachment GR was nontoxic to cells even after 24 h of culture and had significant differences in anti-inflammation G5 had the most matrix deposition and calcium mineral nodules H&E staining indicated that the hard tissue morph…	In this study, GR extracts were blended with MSCS and successfully printed into 3D scaffolds. The 3D-printed scaffolds had homogeneous pore morphology, uniform porous structures, and was able to induce hydroxyapatite formation rapidly after immersion in SBF solution. It was worth noting that the compressive strength of the scaffolds increased significantly with GR modification. G5 scaffolds had a…	REPORTED	REPORTED	UNCLEAR	UNCLEAR	UNCLEAR	REPORTED	REPORTED	REPORTED	REPORTED	REPORTED	REPORTED	REPORTED	REPORTED	REPORTED	UNCLEAR	UNCLEAR	REPORTED	REPORTED	REPORTED	REPORTED	REPORTED	UNCLEAR	UNCLEAR	UNCLEAR	UNCLEAR	UNCLEAR	UNCLEAR	UNCLEAR	LOW	UNCLEAR	HIGH	UNCLEAR
3D-printed scaffolds of mesoporous bioglass/gliadin/polycaprolactone ternary composite for enhancement of compressive strength, degradability, cell responses and new bone tissue ingrowth.	Zhang, 2018	PubMed (MEDLINE)		mesoporous bioglass fibers of magnesium calcium silicate (mMCS), gliadin (GA) and polycaprolactone (PCL)	scaffold	FDM	Y	rabbit	femoral defect Φ 5 mm	MC3T3-E1 cells	cell prolif ; attachment histo and Immunohistochemical analysis	The compressive strength and in vitro degradability of the mMCS/GA/PCL composites (MGPC) scaffolds were improved with the increase of mMCS content. In addition, the attachment and proliferation of MC3T3-E1 cells on the scaffolds were significantly promoted with the increase of mMCS content. Moreover, the cells with normal phenotype attached and spread well on the scaffolds surfaces, indicating go…	The 3D-printed MGPC scaffold with controllable architecture, good biocompatibility, high compressive strength, proper degradability and excellent in vivo osteogenesis has great potential for bone regeneration.	REPORTED	REPORTED	UNCLEAR	REPORTED	UNCLEAR	REPORTED	REPORTED	REPORTED	REPORTED	REPORTED	REPORTED	REPORTED	REPORTED	REPORTED	UNCLEAR	UNCLEAR	REPORTED	REPORTED	UNCLEAR	REPORTED	REPORTED	UNCLEAR	UNCLEAR	UNCLEAR	UNCLEAR	UNCLEAR	UNCLEAR	UNCLEAR	UNCLEAR	UNCLEAR	UNCLEAR	UNCLEAR
3D-printed β-TCP bone tissue engineering scaffolds: Effects of chemistry on in vivo biological properties in a rabbit tibia model	Nandi S.K. 2018	scopus		SiO2 and ZnO doped tricalcium phosphate (TCP)	scaffold	powder-based binder-jet 3D printer	Y	rabbit	tibial defect critical sized bone defects (unprecised) β-TCP scaffolds 7 mm by 10.5 mm		SEM radio histo Fluorochrome labeling images	(SEM) The doped samples, however, showed nearly complete bone integration of mineralized tissue by 2 months. After 4 months, the pure TCP samples had nearly complete infiltration of mineralized tissue, while the doped samples were becoming increasingly more difficult to distinguish from natural bone. Signs of degradation were evident from doped scaffolds after 4 months of implantation with tuned …	This study examined the influence of SiO2 and ZnO dopants in 3D printed TCP scaffolds, with interconnected porosity on in vivo biological performance over the course of 4 months in a rabbit tibia defect model. The presence of dopants revealed higher densification compared to the pure TCP ones, eventually leading to improved mechanical strength. Our radiographs indicated a slower degradation kinet…	REPORTED	NOT REPORTED	UNCLEAR	REPORTED	UNCLEAR	REPORTED	REPORTED	REPORTED	REPORTED	REPORTED	REPORTED	REPORTED	REPORTED	REPORTED	REPORTED	REPORTED	REPORTED	REPORTED	UNCLEAR	REPORTED	REPORTED	LOW	UNCLEAR	UNCLEAR	HIGH	UNCLEAR	UNCLEAR	UNCLEAR	UNCLEAR	UNCLEAR	UNCLEAR	UNCLEAR
3D-printing of highly uniform CaSiO3 ceramic scaffolds: preparation, characterization and in vivo osteogenesis	Wu C. 2012	scopus		Calcium silicate (CaSiO3, CS)	scaffold	extrusion + heat-crosslinking	Y	rat	femur knee head 4 mm by 4 mm depth		µCT / Histo	3D-printed CS scaffolds show good weight loss in Tris–HCl solutions, indicating that 3D- printed CS scaffolds may have good degradation for application in bone regeneration Interestingly, the healing level of bone defects with implanted CS scaffolds is obviously higher than that of b-TCP scaffolds at both 4 and 8 weeks ALP staining showed that there were more osteogenic cells surrounding the new …	In this study, we, for the first time, prepared highly uniform CS scaffolds by a ‘‘green’’ 3D-printing method. The obtained 3D- printed CS scaffolds have significantly improved pore structure and mechanical strength compared to those prepared by conventional porogen and polyurethane foam templating methods. In addition, the 3D-printed CS scaffolds do not need a second-time sintering. Most importa…	REPORTED	NOT REPORTED	UNCLEAR	UNCLEAR	UNCLEAR	REPORTED	REPORTED	REPORTED	REPORTED	REPORTED	REPORTED	REPORTED	REPORTED	REPORTED	UNCLEAR	UNCLEAR	REPORTED	REPORTED	UNCLEAR	NOT REPORTED	NOT REPORTED	UNCLEAR	UNCLEAR	UNCLEAR	UNCLEAR	UNCLEAR	UNCLEAR	UNCLEAR	UNCLEAR	UNCLEAR	UNCLEAR	UNCLEAR
A multifunctional electrowritten bi-layered scaffold for guided bone regeneration.	Lian, 2020	PubMed (MEDLINE)		Copper-loaded mesoporous silica nanoparticles (Cu@MSNs) were incorporated into the poly(lactic-co-glycolic acid)/gelatin (PLGA/Gel, denoted as PG) fiber matrix	fibrous scaffold	electrospinning	Y	rat	periodontal defect 3 mm in length, 1 mm in width, and 2 mm in depth	L929 rBMSC	SEM, FTIR, mechanical ppts cell adhesion ioninc release, cytotoxicity, antiobacterial effect, micro CT histo		The therapeutic Cu ions were released in a controlled manner, endowing the composite scaffold with effective osteogenic and antibacterial properties. Additionally, the application of the PG-Cu@MSNs scaffold in a rat periodontal defect model confirmed its bone regeneration efficacy in vivo. Overall, our results indicate that the electrowritten Cu@MSNs-incorporated bi-layered composite scaffold wit…	REPORTED	REPORTED	UNCLEAR	UNCLEAR	UNCLEAR	REPORTED	REPORTED	REPORTED	REPORTED	REPORTED	REPORTED	REPORTED	REPORTED	REPORTED	UNCLEAR	UNCLEAR	REPORTED	REPORTED	UNCLEAR	REPORTED	REPORTED	UNCLEAR	UNCLEAR	UNCLEAR	UNCLEAR	UNCLEAR	UNCLEAR	UNCLEAR	UNCLEAR	UNCLEAR	UNCLEAR	UNCLEAR
A novel vehicle-like drug delivery 3D printing scaffold and its applications for a rat femoral bone repairing in vitro and in vivo.	Wang, 2020	PubMed (MEDLINE)		DEX and BMP-2 on the 1393@MBG (mesoporous bioactive glass)	scaffold	extr	Y	rat	femur 3x3 mm cylinders	hBMSCs (in vitro)	ionic/drug release antibacterial act. cytotox ALP/ARS in vivo 3 months microCT / histo		The MBG coating layer has retarded the degradation process and slowed down the release rate of ions. The higher bioactivity of MBG coating endowed the 1393@MBG scaffold with a rougher surface and higher amounts of HA generationMBG has better drug controlled release ability for drugs which were smaller molecules and positively chargedMBG on 1393 scaffolds were a viable way to enhance the prolifera…	REPORTED	UNCLEAR	UNCLEAR	UNCLEAR	UNCLEAR	REPORTED	REPORTED	REPORTED	REPORTED	REPORTED	REPORTED	REPORTED	REPORTED	REPORTED	UNCLEAR	UNCLEAR	REPORTED	REPORTED	UNCLEAR	UNCLEAR	REPORTED	UNCLEAR	UNCLEAR	UNCLEAR	UNCLEAR	UNCLEAR	UNCLEAR	UNCLEAR	UNCLEAR	UNCLEAR	HIGH	UNCLEAR
Additive manufacturing of caffeic acid-inspired mineral trioxide aggregate/poly-ε-caprolactone scaffold for regulating vascular induction and osteogenic regeneration of dental pulp stem cells	Tien N. 2021	scopus		caffeic acid (CA)-coated MTA/polycaprolactone (PCL) CA 0, 10, 20 mg/mL	scaffold	extrusion	Y	rabbit	femur	hDPSCs	XRD, SEM, EDX cell adhesion VEGF & Ang-1 expression ALP, BSP, OC expression histology, µCT	After being cultured for 7 days, the levels of VEGF from CA20 were found to be 1.7- and 1.4-times higher than CA0 and CA10, respectively after 7 days of culture, the levels of Ang-1 for CA0, CA10 and CA20 were 135.5 ± 10.4, 165.1 ± 10.2 and 187.7 ± 14.3 pg/mL, respectively CA20 were noted to have significantly higher levels of ALP, BSP and OC from day 3 onwards than CA0 The BV/TV ratio of the CA2…	In the present study, the surfaces of the diverse scaffolds were modified by CA coating. Subsequently, we analyze the physicochemical and cell responses regulated by CA coating. In the samples, the CA20 scaffold not only showed good results in mechanical strength but also found apatite precipitate immersed in SBF, which indicated the preferred physical and chemical microenvironment for hDPSCs beh…	REPORTED	REPORTED	UNCLEAR	UNCLEAR	UNCLEAR	REPORTED	REPORTED	REPORTED	REPORTED	REPORTED	REPORTED	REPORTED	REPORTED	REPORTED	UNCLEAR	UNCLEAR	REPORTED	REPORTED	REPORTED	REPORTED	REPORTED	UNCLEAR	UNCLEAR	UNCLEAR	UNCLEAR	UNCLEAR	UNCLEAR	UNCLEAR	UNCLEAR	UNCLEAR	HIGH	UNCLEAR
Assessment of the Release Profile of Fibroblast Growth Factor-2-Load Mesoporous Calcium Silicate/Poly-epsilon-caprolactone 3D Scaffold for Regulate Bone Regeneration	Kao, CT 2020	WOS		FGF-2 loaded loaded Calcium silicate (CaSiO3, CS) mesoporous particles	scaffold	extrusion	Y	rabbit	Femur diameter of 6 mm and a depth of 6 mm male rabbits with an age of 3 months sacrifice 4 weeks	hWJMSCs	XRD, SEM, EDX cell prolif (MTT) FGFR expression ALP activity histology, µCT	MCSF scaffolds revealed better bone repair efficiency when compared to bare MCS scaffolds. It could be found in µCT images that the pores of MCSF scaffolds were almost fully occupied by dense neo-bone tissues whereas neo-bone tissues with a loose structure could be only observed in the peripheral site of MCS scaffolds significantly higher values (p < 0.05) in the BV/TV ratio of MCSF groups (27.9%…	In the present study, CS nanoparticles with a particle size of about 230 nm and a well-aligned mesoporous structure were successfully synthesized through the CTAB-templated method. The existence of the mesopores impregnated the FGF-2 loading in MCS powders. The composites of PCL contained 50 wt% MCS and MCSF and were 3D printable, which enables the precise control of the macro-structure of the sc…	REPORTED	NOT REPORTED	UNCLEAR	UNCLEAR	UNCLEAR	REPORTED	REPORTED	REPORTED	REPORTED	REPORTED	REPORTED	REPORTED	REPORTED	REPORTED	UNCLEAR	UNCLEAR	REPORTED	REPORTED	UNCLEAR	UNCLEAR	REPORTED	UNCLEAR	UNCLEAR	UNCLEAR	UNCLEAR	UNCLEAR	UNCLEAR	UNCLEAR	UNCLEAR	UNCLEAR	HIGH	UNCLEAR
Bioactive Scaffolds for Regeneration of Cartilage and Subchondral Bone Interface.	Deng, 2018	PubMed (MEDLINE)		Sr5(PO4)2SiO4 (SPS) bio-ceramics	scaffold	extr (+ sintering 1400°C)	Y	rabbit	knee groove (diameter: 4 mm, height: 5 mm)	Chondrocytes from one month old rabbit knee growth plate	prolif (cck8), MTT, gene expression (rtpcr, typeII col) microCT, histo	SPS extracts distinctly elevated the chondrocytes specified genes (COL II, Aggrecan, SOX9 and N-cadh) expression within the concentration range of 3.125-50 mg/mL at day 3 and 7 Sr and Si ions distinctly elevated COL II, Aggrecan, SOX9, N-cadh expression within the concentration range of Sr ions 0.25-4 mg/L and Si ions 0.5-8 mg/L, respectively a large amount of newly formed bone tissue was found i…	The released Sr and Si ions promoted chondrocyte maturation and preserved chondrocytes from OA, as well as stimulated cartilage and subchondral bone regeneration. The underlying mechanisms might refer to Sr and Si ions stimulating cartilage reconstruction by activating HIF pathway and promoting subchondral bone regeneration through activation of Wnt pathway, as well as preserving chondrocytes fro…	REPORTED	REPORTED	UNCLEAR	UNCLEAR	UNCLEAR	REPORTED	REPORTED	REPORTED	REPORTED	REPORTED	REPORTED	REPORTED	REPORTED	REPORTED	REPORTED	REPORTED	REPORTED	REPORTED	UNCLEAR	REPORTED	REPORTED	UNCLEAR	UNCLEAR	UNCLEAR	LOW	UNCLEAR	UNCLEAR	UNCLEAR	UNCLEAR	UNCLEAR	UNCLEAR	UNCLEAR
Bioactive scaffolds with Li and Si ions-synergistic effects for osteochondral defects regeneration	Deng, CJ 2018	WOS		LCS (Li2Ca2Si2O7)	scaffold	extr (+ sintering 800°C)	Y	rabbit	two osteochondral cylindrical cartilage defects were created (diameter: 4 mm, height: 5 mm) on the knee	rBMSC + rabbit Chondrocytes	prolif (cck8), MTT, gene expression (rtpcr, typeII col) microCT, histo	it is reasonably to conclude that the Li and Si ions released from LCS might synergistically stimulate the maturation of chondrocytes in vitro and promoted cartilage regen- eration in vivo via activating HIF pathway, as well as inhibiting the hedgehog pathway and inducing autophagy In this study, the Li and Si ions released from LCS bio-ceramics distinctly enhanced the expression of COL I protein…	In this study, LCS scaffolds were successfully fabricated via 3D-printing technique, which continuously released Li and Si ions. The released of Li and Si ions synergistically enhanced the osteogenic differentiation of rBMSCs, as well as distinctly promoted the maturation of chondrocytes and reconstruction of cartilage. Furthermore, the synergetic effect of Li and Si ions significantly elevated A…	REPORTED	REPORTED	UNCLEAR	UNCLEAR	UNCLEAR	REPORTED	REPORTED	REPORTED	REPORTED	REPORTED	REPORTED	REPORTED	REPORTED	REPORTED	REPORTED	REPORTED	REPORTED	REPORTED	UNCLEAR	REPORTED	REPORTED	UNCLEAR	UNCLEAR	UNCLEAR	LOW	UNCLEAR	UNCLEAR	UNCLEAR	UNCLEAR	UNCLEAR	UNCLEAR	UNCLEAR
Biofabrication of Gingival Fibroblast Cell-Laden Collagen/Strontium-Doped Calcium Silicate 3D-Printed Bi-Layered Scaffold for Osteoporotic Periodontal Regeneration.	Wang, 2021	PubMed (MEDLINE)		SrCS powder 70% calcium oxide, 25% silicon dioxide and 5% alumina oxide. To fabricate SrCS CS powders were changed in 20% strontium oxide to replace CaO Then SrCS + PCL AND 5 × 105 cells/mL were loaded into the Col hydrogel. The bi-layer scaffolds were fabricated using Bioscaffolder with SrCS scaffolds as the base and cell-laden Col hydrogel at the top in order to facilitate guided tissue regener…	scaffold + sacrificial	extrusion	Y	rabbit induced osteoporosis & post-menopausal-like symptom	lateral femoral condyle 7 mm in diameter and 8 mm in depth	hGF WJMSCs	XRD, SEM, ELISA (BMP, FGF2, VEGF, BSP, OC) MTT , ALP (pnpp measurement) histology, µCT	The collagen hydrogel was able to support proliferation and encapsulation of human gingival fibroblasts as seen from the immunofluorescence results. In vitro studies showed that the bi-layered scaffolds enhanced secretion of FGF-2, BMP-2, and VEGF from human gingival fibroblasts and ALP, BSP, and OC from WJMSCsFrom the in vivo studies, it could be noted that the bi-layered scaffolds had enhanced …	In this study, we fabricated a gingival fibroblast cell-laden collagen/strontium-doped calcium silicate (SrCS) bi-layered scaffold for periodontal regeneration. It could be seen from the XRD results that SrCS had retained the structural characteristics of CS after modification with Sr. In addition, the SrCS scaffold had hydroxyapatite formation after 7 days of immersion and the scaffolds were abl…	REPORTED	NOT REPORTED	UNCLEAR	UNCLEAR	UNCLEAR	REPORTED	REPORTED	REPORTED	REPORTED	REPORTED	REPORTED	REPORTED	REPORTED	REPORTED	UNCLEAR	UNCLEAR	REPORTED	REPORTED	REPORTED	REPORTED	REPORTED	UNCLEAR	UNCLEAR	UNCLEAR	UNCLEAR	UNCLEAR	UNCLEAR	UNCLEAR	UNCLEAR	UNCLEAR	HIGH	UNCLEAR
Biological response to an experimental implant for tibial tuberosity advancement in dogs: A pre-clinical study.	Plyusnin, 2020	PubMed (MEDLINE)		polyglycolide/lactide based and a polydioxanone based loaded with silica-based bioactive glass	Scaffold	FDM	Y	rabbit	distal epiphysis of rabbit femurs femur (10mm x 6mm)		mechanical testing micro CT	The concentrations of Ca and Si ions in SBF from the prototypes filled with BG were significantly higher than those in the baseline SBF. The bone/BG conglomerate fraction in all VOIs in the experimental implants was higher than the bone fraction in the empty defects (Table 5). However, due to the presence of an outlier in the group with empty defects, the differences were not significant	The osteointegration of the novel implants was comparable to the osteointegration of Ti6Al4V implants in the control group; the biological efficacy and safety were confirmed. The proof of concept for the novel bioresorbable bioactive TTA implants was demonstrated. Future studies are expected, including the computational optimisation of the geometry of the TTA implant, mechanical testing and FEA o…	REPORTED	REPORTED	UNCLEAR	UNCLEAR	UNCLEAR	REPORTED	REPORTED	REPORTED	REPORTED	REPORTED	REPORTED	REPORTED	REPORTED	REPORTED	REPORTED	REPORTED	REPORTED	REPORTED	REPORTED	REPORTED	REPORTED	UNCLEAR	UNCLEAR	UNCLEAR	LOW	UNCLEAR	UNCLEAR	UNCLEAR	LOW	LOW	UNCLEAR	UNCLEAR
Bone regeneration in 3D printing bioactive ceramic scaffolds with improved tissue/material interface pore architecture in thin-wall bone defect.	Shao, 2017	PubMed (MEDLINE)		CSi–Mg6 (or CSi) powders with polyvinyl alcohol (PVA)	scaffold	extr single-layer printing (SLP) to double-layer printing (DLP) + sintering	Y	rabbit	calvaria 8mm		µct histo	he BV/TV value was increased with time in the all groups, and the BV/TV ratio of both CSi and CSi-Mg6 groups with double-layer pore morphology at 8 week was higher than that with single-layer pore morphology At 12 weeks, mature bone with laminar arrangement structure formed in both the CSi and CSi-Mg6 groups and cuboidal-shaped osteoblasts were detected lining the bone matrix. The percentage of n…	The regeneration and repair of thin-wall calvarial defects in rabbit model demonstrated that the osteogenic activity in the DLP scaffolds is retarded at the early stage but is significantly improved for a long-term stage in comparison with the SLP scaffolds. This finding suggests that the thin-wall Mg-doping CSi scaffolds with appropriate side-wall pore architectures and excellent mechanical prop…	REPORTED	REPORTED	UNCLEAR	REPORTED	UNCLEAR	REPORTED	REPORTED	REPORTED	REPORTED	REPORTED	REPORTED	REPORTED	REPORTED	REPORTED	REPORTED	REPORTED	REPORTED	REPORTED	REPORTED	REPORTED	REPORTED	LOW	LOW	UNCLEAR	LOW	UNCLEAR	UNCLEAR	UNCLEAR	UNCLEAR	UNCLEAR	UNCLEAR	UNCLEAR
Bone tissue regeneration: The role of finely tuned pore architecture of bioactive scaffolds before clinical translation	Wu R. 2021	scopus		60% CSi-Mg6 powders and 40% resin	scaffold	DLP +sintering	Y	rabbit	bilateral femurs condyle (Ø ~6.0 × 7.2 mm)		mecha/soaking/porosity µct histo SEM	H200 implants had lowest porosity and only underwent a slower biodegradation. In contrast, the H600 bioceramic scaffolds displayed very fast biodegradation in vivo during 4–16 weeks Notably, the H450 and H600 groups showed lower matured bone tissue in the center macropores in comparison with the H320 group an extremely slow increase in TV/TV and Tb·N data for the H200 group indicated the signific…	In summary, we developed the bioactive ceramic scaffolds with precisely tuned pore structures by ceramic stereolithography, and systematically evaluated the pore structural parameters and biodegradation behavior in vitro and bone regeneration efficacy in vivo. Dilute Mg substitution in wollastonite can contribute to a significant enhancement of mechanical properties beneficial for structural stab…	REPORTED	REPORTED	UNCLEAR	UNCLEAR	UNCLEAR	REPORTED	REPORTED	REPORTED	REPORTED	REPORTED	REPORTED	REPORTED	REPORTED	REPORTED	REPORTED	REPORTED	REPORTED	REPORTED	REPORTED	UNCLEAR	REPORTED	UNCLEAR	UNCLEAR	UNCLEAR	LOW	UNCLEAR	UNCLEAR	UNCLEAR	UNCLEAR	UNCLEAR	UNCLEAR	UNCLEAR
Custom Repair of Mandibular Bone Defects with 3D Printed Bioceramic Scaffolds.	Shao, 2018	PubMed (MEDLINE)		~10% Mg-substituted wollastonite (Ca(90%)Mg(10%)SiO(3); CSi-Mg10)	scaffold	extrusion + sintering	Y	rabbit	mandible defect area, a cuboid-like critical-size bone defect (10 × 6 × 4 mm 3)		µct histo	CSi-Mg10 group had the highest BV/TV value after 16wk (30.5% ± 1.2%, P < 0.05). Although the Bred group had the highest BV/TV value (14.9% ± 0.9%, P < 0.05) among the 4 groups at 8 wkTCP group showed the lowest BV/TV value at 8 and 16 wk Although the CSi-Mg10 group had a suboptimal new bone formation (%) at 8 wk, it had the highest new bone tissue formation after 16 wk. In contrast, the TCP had t…	3D printed CSi-Mg10 scaffolds are promising as biomaterials for bone reconstruction in maxillofacial or craniofacial conditions due to their interconnected 3D porous structure, high mechanical strength, excellent bioactivity, and adequate biodegradation. Such porous biomaterials can readily stimulate bone regeneration without the assistance of any osteogenic factor	REPORTED	REPORTED	UNCLEAR	REPORTED	UNCLEAR	REPORTED	REPORTED	REPORTED	REPORTED	REPORTED	REPORTED	REPORTED	REPORTED	REPORTED	REPORTED	REPORTED	REPORTED	REPORTED	REPORTED	REPORTED	REPORTED	LOW	LOW	UNCLEAR	LOW	UNCLEAR	UNCLEAR	UNCLEAR	LOW	LOW	UNCLEAR	UNCLEAR
Customized Borosilicate Bioglass Scaffolds With Excellent Biodegradation and Osteogenesis for Mandible Reconstruction	Zhang P. 2020	scopus		B-BG powders (SiO2, CaO, P2O5, and B2O3, boron replaced sodium) and 30 wt% sodium alginate	scaffold	extrusion + sintering	Y	rabbit	circular defect (8 × 2 mm) in the region of the exposed mandibular	ratBMSC	SEM/XRD SBF (in vitro miner.) CCK8 prolif µct histo	B-BGsshowed that in the second week, it had degraded and repaired most of the defect structure. in the fourth week the 1B scaffold had the most complete and smooth structure the B-BG-repaired defects have the following characteristics of the bone; highest density, volume fraction, and trabecular thickness compared to both the hydroxyapatite and the blank control groups A short-term BMP-induced in…	In this study, borosilicate bio-glass scaffolds matched with the defects were prepared by using CT scanning data combined with 3D printing technology according to the shape and size of the mandibular defects. we have demonstrated that 3D of printed boron-containing bioactive glass scaffolds have good biocompatibility. their pore structure provides transport channels for nutrients and metabolites …	REPORTED	REPORTED	UNCLEAR	UNCLEAR	UNCLEAR	REPORTED	REPORTED	REPORTED	REPORTED	REPORTED	REPORTED	REPORTED	REPORTED	REPORTED	REPORTED	REPORTED	REPORTED	REPORTED	UNCLEAR	REPORTED	REPORTED	UNCLEAR	UNCLEAR	UNCLEAR	LOW	UNCLEAR	UNCLEAR	UNCLEAR	UNCLEAR	UNCLEAR	UNCLEAR	UNCLEAR
Design and study of in vivo bone formation characteristics of biodegradable bioceramic	Wang, S 2021	WOS		Mg-doped (2.05 wt%) calcium silicate (CSM) powder + 6% polyvinyl alcohol	scaffold	extrusion + sintering	Y	rabbit	calvarial defect circular ∅8 × 3 mm	rabbit bone marrow mesenchymal stem cells	SEM/XRD CCK8 prolif µct histo mechanical testing	the cell proliferation ability of the CSM bioceramic scaffolds was higher than that of the titanium ALP enzyme activity of the CSM bioceramic scaffold is higher than that of the titanium the BV/TV value of the CSM bioceramics at the 12th week is about 4 times that of the titanium alloy. the scaffold degrades gradually after the implantation of bioceramic scaffolds, which leaves more room for the …	In this paper, CSM bioceramic scaffolds were evaluated by in vitro degradation test and cell proliferation test. CSM bioceramic scaffolds and titanium alloy scaffolds were implanted into rabbit skulls to study the osteogenic properties of the two materials in vivo. The results show that compared with titanium alloy scaffold, biodegradable CSM bioceramic has outstanding osseointegration ability an…	REPORTED	REPORTED	UNCLEAR	REPORTED	UNCLEAR	REPORTED	REPORTED	REPORTED	REPORTED	REPORTED	REPORTED	REPORTED	REPORTED	REPORTED	REPORTED	REPORTED	REPORTED	REPORTED	UNCLEAR	REPORTED	REPORTED	LOW	LOW	UNCLEAR	LOW	UNCLEAR	UNCLEAR	UNCLEAR	UNCLEAR	UNCLEAR	UNCLEAR	UNCLEAR
Effect of Chemistry on Osteogenesis and Angiogenesis Towards Bone Tissue Engineering Using 3D Printed Scaffolds.	Bose, 2017	PubMed (MEDLINE)		0.5 wt. % MgO and 0.5 wt. % SiO2 doped TCP scaffolds	scaffold	bed + printing droplets (?)	Y	rat	femur (3mm) pb taile scaffold >> defect		SEM/XRD CCK8 prolif histo (HE, TRAP, vWF)	Increased new bone for- mation, between 14 and 20% for 4 to 16 weeks and ~ 5% at 20 weeks, was observed over time in Mg– Si-TCP compared to its pure counterpart Histomorphometric analysis (Fig. 6a) revealed the presence of Mg2+ and Si4+ in TCP in- duced significantly higher blood vessel area formation at early time points, between 3 and 6% higher, com- pared to pure TCP	The incorporation of magnesium and silicon in 3DP TCP scaffolds did not show any adverse effect on the mechanical strength. The presence of these trace elements in TCP was beneficial for early wound healing, which was observed by accelerated bone formation. Delayed TRAP activity was observed in magnesium and silicon incorporated TCP scaffolds due to the presence of Mg2+. Pore interconnectivity an…	REPORTED	REPORTED	UNCLEAR	REPORTED	UNCLEAR	REPORTED	REPORTED	REPORTED	REPORTED	REPORTED	REPORTED	REPORTED	REPORTED	REPORTED	REPORTED	REPORTED	REPORTED	REPORTED	UNCLEAR	UNCLEAR	NOT REPORTED	LOW	LOW	UNCLEAR	UNCLEAR	UNCLEAR	LOW	UNCLEAR	UNCLEAR	UNCLEAR	UNCLEAR	UNCLEAR
Effect of strontium substitution on the physicochemical properties and bone regeneration potential of 3D printed calcium silicate scaffolds	Chiu Y.-C. 2019	scopus		CS-based bioceramic70% calcium oxide (CaO25% silicon dioxide (SiO2% alumina oxide (Al2O3 To synthesize SrCS, 20% strontium oxide (SrO, Sigma-Aldrich) was used as the doping agent to replace CaO	SCAFFOLD	then added to melted PCL extrusion	Y	rabbit	distal femoral epiphysis with a diameter of 6 mm and a depth of 6 mm	mouse fibroblasts L929	EDX prolif ELISA µCT Histo	quantitative analysis showed that there was significantly higher expression of ALP, BSP, and OC from SrCS as compared to CS and Ctl SrCS modification was able to enhance OPG secretion and downregulate M-CSFwhich could probably lead to enhanced bone formation SrCS scaffolds had a higher amount of calcium mineral deposits calcium depositions were significantly higher in the SrCSSr had an additive e…	In this study, SrCS powders were successfully synthesized with SrCS scaffolds successfully manufactured using 3D printing technique. The compressive strength of SrCS scaffolds were shown to be 2-times higher than CS scaffolds. In addition, SrCS scaffolds demonstrated good apatite-forming bioactivity with sustained release of Si and Sr ions. The in vitro tests showed that SrCS scaffolds possessed …	REPORTED	NOT REPORTED	UNCLEAR	UNCLEAR	UNCLEAR	REPORTED	REPORTED	REPORTED	REPORTED	REPORTED	REPORTED	REPORTED	REPORTED	REPORTED	UNCLEAR	REPORTED	REPORTED	REPORTED	REPORTED	UNCLEAR	REPORTED	UNCLEAR	UNCLEAR	UNCLEAR	UNCLEAR	UNCLEAR	UNCLEAR	UNCLEAR	UNCLEAR	UNCLEAR	UNCLEAR	UNCLEAR
Effects of MgO, ZnO, SrO, and SiO(2) in tricalcium phosphate scaffolds on in vitro gene expression and in vivo osteogenesis.	Ke, 2019	PubMed (MEDLINE)		MgO, ZnO, SrO, and SiO2 in tricalcium phosphate individual amount of additives (0.2g MgO for Mg-TCP, 0.1g SiO2 for Si-TCP, 0.05g ZnO for Zn-TCP, 0.2g SrO for Sr-TCP) + β-TCPg	scaffold	extr (cf Bose2017 !! meme equipe) + sintering	Y	rat	femur (3mm) pb taile scaffold >> defect (oven heat ?)	human preosteoblast cell line (hFOB 1.19)		MgO and SiO2 significantly enhance and expedite osteoblast differentiation in vitro. • SrO and ZnO improve osteoblast differentiation, but not as effective as MgO and SiO2. • A potential mechanism is explained for additive induced osteoblastic differentiation. • MgO/SiO2 significantly improves in vivo osteogenesis of 3D printed TCP scaffolds.	In this study, the effects of MgO, SrO, ZnO, and SiO2 on biological properties of TCP are explored in vitro and in vivo. It is shown that the presence of MgO and SiO2 can influence osteogenesis-related gene expressions, such as OPG, RANKL, BMP2, RUNX2, and VEGF in vitro in a way which is favorable to the different stages of osteoblastic differentiation. In vivo study also shows that porous 3D pri…	REPORTED	REPORTED	UNCLEAR	REPORTED	UNCLEAR	REPORTED	REPORTED	REPORTED	REPORTED	REPORTED	REPORTED	REPORTED	REPORTED	REPORTED	UNCLEAR	UNCLEAR	REPORTED	REPORTED	UNCLEAR	UNCLEAR	NOT REPORTED	LOW	LOW	UNCLEAR	UNCLEAR	UNCLEAR	UNCLEAR	UNCLEAR	UNCLEAR	UNCLEAR	UNCLEAR	UNCLEAR
Enhanced bone regeneration of 3D printed beta-Ca2SiO4 scaffolds by aluminum ions solid solution	Yu, B 2020	WOS		Silicone resin was selected as silicon precursor, while Al2O3 and CaCO3 served as active fillers to form β-Ca2SiO4 with aluminum ions solid solution nal ceramic scaffolds were defined as C2S, 5Al-C2S, 10Al-C2S, and 15Al-C2S with 0, 5, 10, and 15 mol% Al2O3, respectively	scaffold	extrusion +sintering	Y	rat	calvarium with a 5 mm diameter	rBMSCs	cell attach&prolif ALP activity OCN/OPN (RTPCR) µCT histo	ALP expression in the Al-C2S scaffold groups was higher than that in the pure C2S scaffold group. Moreover, the ALP activities in the 10Al-C2S and 15Al-C2S groups were significantly higher on day 14 time points (p < 0.05). Cell differentiation of osteoblastic genes including osteocalcin, osteopontin, Collagen I, and Runx2 was further assessed via RT-PCR on days 7 and 14 (Fig. 5). The data indicat…	In this study, β-Ca2SiO4 with aluminum ions solid solution scaffolds were successfully fabricated by 3D printing and polymer-derived strategy. The regular and interconnected macropores (ca. 400 μm) maintained well in the final scaffolds. The enhanced biological performances (proliferation, differentiation of rBMSCs, and bone regeneration in rat calvarial defect) were attributed to the induction o…	REPORTED	REPORTED	UNCLEAR	REPORTED	UNCLEAR	REPORTED	REPORTED	REPORTED	REPORTED	REPORTED	REPORTED	REPORTED	REPORTED	REPORTED	UNCLEAR	UNCLEAR	REPORTED	REPORTED	UNCLEAR	UNCLEAR	REPORTED	LOW	LOW	UNCLEAR	UNCLEAR	UNCLEAR	UNCLEAR	UNCLEAR	UNCLEAR	UNCLEAR	UNCLEAR	UNCLEAR
Enhanced In Vivo Bone and Blood Vessel Formation by Iron Oxide and Silica Doped 3D Printed Tricalcium Phosphate Scaffolds.	Bose, 2018	PubMed (MEDLINE)		Fe+3 and Si+4 doped TCP scaffolds	scaffold	Bed + Inkjet	Y	rat	femoral head size non précisé ( SCAFFOLD 6.9 mm in diameter and 10.9 mm in height)		Histo XRD (scaffold)	More osteoid formation was observed in the doped scaffolds compared to the controls at all time points.The enhanced mineralization process in Fe-doped scaffolds also indicated that the presence of Fe in the TCP scaffolds would lead to enhanced bone formation and early stage wound healing when implanted in rat distal femur models The presence of fully developed blood vessel in the Fe-Si doped scaf…	the presence of Fe was observed to enhance bone mineralization around the area of implantation, whereas the presence of Si with Fe improved early stage osteoid formation, evident from the modified Masson–Goldner-staining. Fe and Fe–Si doped scaffolds improved the early stage osteoconduction, by the stabilization of the implant through enhanced ECM development, evidenced by the increased amount of…	REPORTED	REPORTED	UNCLEAR	UNCLEAR	UNCLEAR	REPORTED	REPORTED	REPORTED	REPORTED	REPORTED	REPORTED	REPORTED	REPORTED	REPORTED	UNCLEAR	UNCLEAR	REPORTED	REPORTED	UNCLEAR	UNCLEAR	REPORTED	UNCLEAR	UNCLEAR	UNCLEAR	UNCLEAR	UNCLEAR	UNCLEAR	UNCLEAR	UNCLEAR	UNCLEAR	UNCLEAR	UNCLEAR
In-vivo behavior of Si-hydroxyapatite/polycaprolactone/DMB scaffolds fabricated by 3D printing.	Meseguer, 2013	PubMed (MEDLINE)		Nanocrystalline silicon-substituted hydroxyapatite (Si-HA) with nominal formula Ca10(PO4)5.7(SiO4)0.3(OH)1.7□0.3	4g Si-HA powders were mixed with 700 mg of human demineralized bone matrix (DBM), This mixture was added onto 100 mL of dicloromethane . Besides, 3 g of ε-caprolactone were dissolved in 100 mL of dicloromethane. Both solutions were cast together	Extrusion	Y	rabbit	femur (5 mm cylindrical)		SEM histo radio	qualitative result only...	SiHA-PCL macroporous scaffolds exhibit excellent osteointegration, histocompatibility, and osteoconductive properties. When DBM is incorporated, the efficacy of the scaffolds is enhanced, as new bone formation occurs not only in the peripheral portions of the scaffolds but also within its pores.	REPORTED	REPORTED	UNCLEAR	REPORTED	UNCLEAR	REPORTED	REPORTED	REPORTED	REPORTED	REPORTED	REPORTED	REPORTED	REPORTED	REPORTED	REPORTED	REPORTED	REPORTED	REPORTED	UNCLEAR	UNCLEAR	REPORTED	UNCLEAR	UNCLEAR	UNCLEAR	UNCLEAR	UNCLEAR	UNCLEAR	UNCLEAR	UNCLEAR	UNCLEAR	UNCLEAR	UNCLEAR
Injectable and bioactive bone cement with moderate setting time and temperature using borosilicate bio-glass-incorporated magnesium phosphate.	Li, 2020	PubMed (MEDLINE)		borosilicate bio-glass (BG) was incorporated into magnesium phosphate cement (MPC)	paste -> scaffold	hand deposition	Y	rabbit	femur 5 mm and a depth of 5~10mm implanted in both orthotopically (within the bone) and ectopically (in muscle) 8 semaines		cytotox µCT/histo	the setting time and maximum temperature of MPC samples were 6 ± 0.4 min and 53.2 ± 2.9 °C, and these two parameters were adjusted to 9.9 ± 0.7 min and 45.8 ± 1.6 °C for MPC3-BG samples The concentration of Si and B increased with the function of time for MPC3-BG samplesduring the soaking the living cell density increased with the culture time for both the MPC and MPC3-BG samples, suggesting a st…	In this study, a novel bioactive bone cement was developed by incorporating BG into magnesium potassium phosphate cement. The setting time was retarded after addition of BG, which lowered the maximum peak of temperature during the hydration period. However, BG had the tendency to reduce the washout ratio and compressive strength if the MPC/BG ratio was over 3:1. At the composition of MPC3-BG, the…	REPORTED	UNCLEAR	UNCLEAR	UNCLEAR	UNCLEAR	REPORTED	REPORTED	REPORTED	REPORTED	REPORTED	REPORTED	REPORTED	REPORTED	REPORTED	UNCLEAR	UNCLEAR	REPORTED	REPORTED	UNCLEAR	UNCLEAR	REPORTED	UNCLEAR	UNCLEAR	UNCLEAR	UNCLEAR	UNCLEAR	UNCLEAR	UNCLEAR	UNCLEAR	UNCLEAR	HIGH	UNCLEAR
Investigating the physical characteristics and cellular interplay on 3D-printed scaffolds depending on the incorporated silica size for hard tissue regeneration	Yang, GH 2021	WOS		Silica particles with PCL (size 100, 500, and 800 nm)	scaffold	injection	Y	rat	calvaria 8mm 4 weeks		prolif protein level BMP2, Col1, OPN, ALP histo		The present study demonstrates the impact of silica size on the physical and biological properties of the PCL-based scaffolds. Three different sizes (100, 500, and 800 nm) of silanated silica particles were incorporated into the 3D PCL scaffolds. The key conclusions are as follows: (1) The surface roughness was strongly dependent on the size of the silica particles. Increased surface roughness wa…	REPORTED	REPORTED	UNCLEAR	REPORTED	UNCLEAR	REPORTED	REPORTED	REPORTED	REPORTED	REPORTED	REPORTED	REPORTED	REPORTED	REPORTED	UNCLEAR	UNCLEAR	REPORTED	REPORTED	UNCLEAR	UNCLEAR	REPORTED	LOW	LOW	UNCLEAR	UNCLEAR	UNCLEAR	UNCLEAR	UNCLEAR	UNCLEAR	UNCLEAR	UNCLEAR	UNCLEAR
Mesoporous bioactive glass-coated 3D printed borosilicate bioactive glass scaffolds for improving repair of bone defects	Qi, X 2018	WOS		bioactive borosilicate glass (BG)with mesoporous bioactive glass (MBG) P123 (4.0 g), tetraethyl orthosilicate (TEOS, 6.7 g), Ca(NO3)2·4H2O (1.4 g), triethyl phosphate (TEP, 0.73 g), and 0.5 M HCl (1.0 g)	scaffold	extrusion + sintering	Y	rat	femoral cylindrical defects3 mm in diameter3 mm in length, and lay above the distal epiphyseal growth plate 8weeks		SEM Gene expression (ALP/RunX2, OPN) Sequential fluorescent labeling At 2, 4 and 6 weeks after operation intraperitoneally injected with tetracycline alizarin red and calcein Then the mineralized tissue was observed by the trichromatic sequential fluorescent labeling method µCT Histo	The results showed that the BG-MBG scaffolds possessed ordered nearly 4nm meso-pores and regular macro-pores, as well as good biodegradability, and that they stimulated the proliferation and osteogenic differentiation of hBMSCs. In in vivo studies, the result of micro-CT reconstructed images (BG-9M group, 0.63 ± 0.02 g/cm3 and BG group 0.13 ± 0.02 g/cm3 ) and van Gieson staining (BG-9M groups, 62…	In summary, BG-MBG scaffolds have been successfully fabricated by a 3-D printing technique. The results showed that BG-MBG scaffolds possessed ordered mesopores and regular macropores, as well as exhibiting good biodegradability and stimulating hBMSC proliferation and osteogenic differentiation. In in vivo studies, the results showed that BG-MBG scaffolds could significantly enhance new bone form…	REPORTED	REPORTED	UNCLEAR	UNCLEAR	UNCLEAR	REPORTED	REPORTED	REPORTED	REPORTED	REPORTED	REPORTED	REPORTED	REPORTED	REPORTED	UNCLEAR	REPORTED	REPORTED	REPORTED	UNCLEAR	REPORTED	REPORTED	UNCLEAR	UNCLEAR	UNCLEAR	UNCLEAR	UNCLEAR	UNCLEAR	UNCLEAR	LOW	LOW	UNCLEAR	UNCLEAR
Modification of pore-wall in direct ink writing wollastonite scaffolds favorable for tuning biodegradation and mechanical stability and enhancing osteogenic capability	Ke X. 2020	scopus		0%, 6%, or 10% Mg-doped CSi slurry (CSi, CSi-Mg6, or CSi-Mg10) then 5.0 g of ink powder with 4.0 g of 6% polyvinyl alcohol then a 5.0 wt% sodium alginate solution and a 1.0 wt% chitosan solution containing 1.5 wt% CSi, CSi-Mg6, or CSi-Mg10 powder	scaffold	extrusion +sintering	Y	rabbit	distal femoral defects (Ø 6mm × 8 mm)		SEM EDX µCT histo mechanical testing	The BV/TV value was significantly higher in the CSi@CSi-Mg6 and CSi@CSi-Mg10 groups than in the CSi@CSi group at 8 and 12 weeksCSi@CSi and CSi@CSi-Mg6 showed faster biodegradation than CSi@CSi-Mg10 from 8 to 12 weeksRV/TV values did not show significantly difference between the CSi@CSi-Mg6 and CSi@CSi-Mg10 groups at 4 and 8 weeks At 8 and 12 weeks, new bone formation was higher in the CSi@CSi-Mg1…	Highly bioactive CSi-based bioceramic scaffolds with considerably open porosity and appreciable strength fabricated by direct ink writing and pore-wall modification allow the controllable release of biologically active ions. Physicochemical and mechanical properties of these porous bioceramics were systematically investigated, and it was found that the pore microstructure and surface characterist…	REPORTED	REPORTED	UNCLEAR	UNCLEAR	UNCLEAR	REPORTED	REPORTED	REPORTED	REPORTED	REPORTED	REPORTED	REPORTED	REPORTED	REPORTED	REPORTED	REPORTED	REPORTED	REPORTED	REPORTED	UNCLEAR	REPORTED	UNCLEAR	UNCLEAR	UNCLEAR	UNCLEAR	UNCLEAR	UNCLEAR	UNCLEAR	UNCLEAR	UNCLEAR	UNCLEAR	UNCLEAR
Osseointegration of porous apatite-wollastonite and poly(lactic acid) composite structures created using 3D printing techniques	Tcacencu I. 2018	scopus		apatite-wollastonite/poly(lactic acid) (AW/PLA) 2 disques superposé	scaffold	extrusion	Y	rat	critical-size calvarial defect model (8 mm full-thickness circular defect)	rBMSCs	XRD dosage ALP Histo	in vitro, After both 7 and 14 days of osteogenic induction BMSCs had highest ALP activity when seeded directly onto the AW discs compared to the PLA or AW/PLA The AW/PLA implant resulted in the largest amount of the newly formed bone	A novel AW/PLA composite structure, which matches cortical and cancellous bone properties over millimetre length scales has been produced. In vitro tests on the composite structure indicated proliferative and osseoinductive properties in between those of AW and PLA alone, but in vivo the combination of the AW and PLA structures supported significant new bone growth. The use of materials which are…	REPORTED	REPORTED	UNCLEAR	REPORTED	UNCLEAR	REPORTED	REPORTED	REPORTED	REPORTED	REPORTED	REPORTED	REPORTED	REPORTED	REPORTED	REPORTED	REPORTED	REPORTED	REPORTED	UNCLEAR	UNCLEAR	UNCLEAR	LOW	LOW	UNCLEAR	UNCLEAR	UNCLEAR	UNCLEAR	UNCLEAR	UNCLEAR	UNCLEAR	UNCLEAR	UNCLEAR
Osteopontin sequence modified mesoporous calcium silicate scaffolds to promote angiogenesis in bone tissue regeneration.	Zhu, 2020	PubMed (MEDLINE)		osteopontin sequenced polypeptide SVVYGLR was grafted into/onto mesoporous calcium silicate (MCS)	scaffold	extr	Y	rabbit	radial bone 5x5x15mm weeks 6 and 12		ARS/ALP, gene expression µCT/Histo	. ALP activity, extracellular mineralization and relative biomarker expressions (BMP-2, COL-1) are significantly enhanced by SVVYGLR motif. In vivo The results confirmed positive enhances of new bone formation by the peptide motif immobilization on the MCS scaffolds. Fig.6 and Fig.7 give solid evidences of new bone formation throughout the whole MCS-SVVYGLR scaffold area instead of a peripheral g…	SVVYGLR-grafted scaffolds remarkably improve HUVEC adhesion and proliferation, thereby increased new tube-like structure formation throughout the scaffolds. In the meantime, BMSCs osteogenic differentiation was also significantly enhanced by SVVYGLR. Animal studies confirmed an effective and homogeneous vessel formation and new bone growth all through the MCS-SVVYGLR scaffold. The study also sugg…	REPORTED	REPORTED	UNCLEAR	REPORTED	UNCLEAR	REPORTED	REPORTED	REPORTED	REPORTED	REPORTED	REPORTED	REPORTED	REPORTED	REPORTED	REPORTED	REPORTED	REPORTED	REPORTED	UNCLEAR	UNCLEAR	REPORTED	LOW	LOW	UNCLEAR	UNCLEAR	UNCLEAR	UNCLEAR	UNCLEAR	UNCLEAR	UNCLEAR	UNCLEAR	UNCLEAR
Regeneration of the Osteochondral Defect by a Wollastonite and Macroporous Fibrin Biphasic Scaffold	Shen, T 2018	WOS		macro-porous fibrin scaffolds were fabricated using a PCL porogen-leaching method CS-Mg8 + PVA pour extr BMSC/fibrinogen mixture was loaded into the fibrin and CS-Mg8 scaffoldsfibrin/CS-Mg8/BMSCs biphasic construct	biphasic scaffold	extrusion	Y	rabbit	4 mm in diameter and deptin the center of the patella groove		SFB EDX MTT MRI µCT/Histo RT-qPCR	The morphology of the initial orthogonal scaffold became blurry after 18 weeks in the two groupsSignificantly larger volume of bone was regenerated in the outer region of the scaffolds, suggesting that the newly formed bone grows into the CS-Mg8 scaffold from the adjacent host trabecular bone. Although the cell-seeded group showed a higher BV/TV value than that of the cell-free group, the differe…	The macroporous fibrin and Mg-doped CS scaffolds were integrated to obtain a biphasic scaffold for the simultaneous regeneration of cartilage and subchondral bone. The fibrin scaffold possessed high porosity and interconnectivity, and a faster degradation rate especially in the presence of BMSCs. In the fibrin scaffold, the BMSCs tended to aggregate, a primitive behavior indicating chondrogenesis…	REPORTED	REPORTED	UNCLEAR	UNCLEAR	UNCLEAR	REPORTED	REPORTED	REPORTED	REPORTED	REPORTED	REPORTED	REPORTED	REPORTED	REPORTED	REPORTED	REPORTED	REPORTED	REPORTED	UNCLEAR	UNCLEAR	UNCLEAR	UNCLEAR	UNCLEAR	UNCLEAR	UNCLEAR	UNCLEAR	UNCLEAR	UNCLEAR	UNCLEAR	UNCLEAR	UNCLEAR	UNCLEAR
RhBMP-2 loaded 3D-printed mesoporous silica/calcium phosphate cement porous scaffolds with enhanced vascularization and osteogenesis properties.	Li, 2017	PubMed (MEDLINE)		calcium phosphate cement (CPC)-based scaffold combining the properties of mesoporous silica (MS) with recombinant human bone morphogenic protein-2 (rhBMP-2) CPC powder was mixed with 10 wt% MS to form MS/CPC printing powder with the binder, 10 wt% poly(vinyl) alcohol	scaffold	extrusion	Y	rabbit	radius (defect of approximately 15mm in height ) 4, 8 and 12weeks	hBMSC	ALP/Viability µCT/Histo	areas of bone nodule formation of the MS/CPC/rhBMP-2 scaffolds were largest among all the groups and the CPC group showed the least bone nodule formation best circumferential cortical regeneration was found in the MS/CPC/rhBMP-2 scaffold group MS/CPC/rhBMP-2 scaffolds displayed the best osteogenesis, with new bone occupying the macropores	In this study, we printed MS/CPC scaffolds containing well-interconnected macropores and ordered mesopores. The microstructure not only led to the free ingrowth of tissue but also resulted in the generation of good carriers for rhBMP-2. With the proper doping content of MS, the scaffolds exhibited good biocompatibility and effectively stimulated neovascularization. Notably, the MS/CPC/rhBMP-2 sca…	REPORTED	REPORTED	UNCLEAR	UNCLEAR	UNCLEAR	REPORTED	REPORTED	REPORTED	REPORTED	REPORTED	REPORTED	REPORTED	REPORTED	REPORTED	UNCLEAR	REPORTED	REPORTED	REPORTED	UNCLEAR	UNCLEAR	REPORTED	UNCLEAR	UNCLEAR	UNCLEAR	UNCLEAR	UNCLEAR	UNCLEAR	UNCLEAR	UNCLEAR	UNCLEAR	UNCLEAR	UNCLEAR
Silicon-Phosphorus-Nanosheets-Integrated 3D-Printable Hydrogel as a Bioactive and Biodegradable Scaffold for Vascularized Bone Regeneration.	Xu, 2021	PubMed (MEDLINE)		SiPAC nanosheets 10% (w/v) GelMA, 15% (v/v) PEGDA, 0.5% (w/v) SiPAC (or BPAC) and 0.05% (w/v) LAP in phosphate-buffered saline solution	scaffold	extr	Y	rat	calvaria (5mm) 6 & 12 weeks	rBMSC HUVEC	SEM/XPS cytotox Opn, Runx2, and CoL-I ARS/ALP tube lenght/VEGF µCT / histo	osteogenic differentiation related genes and proteins expression were upregulated obviously for the BMSCs cultured on GelMA-PEGDA/SiPAC hydrogelangiogenesis related genes expression were upregulated considerably for the HUVECs treated with the extracts of GelMA-PEGDA/SiPAC hydrogel the GelMA-PEGDA/SiPAC hydrogel scaffold group has the highest BV/TV and Tb.N among all groups we found that the GelM…	Angiogenesis and osteogenesis are highly associated with each other, and vascularized bone regeneration plays a pivotal role in skeletal reconstruction. Herein, we demonstrated the biodegradable and biocompatible 2D SiP nanosheet as a bioactive nanomaterial for vascularized bone regeneration. With ethylene-linkage surface-functionalized SiP nanosheets, we developed 2D SiP nanosheet-reinforced pho…	REPORTED	UNCLEAR	UNCLEAR	UNCLEAR	UNCLEAR	REPORTED	REPORTED	REPORTED	REPORTED	REPORTED	REPORTED	REPORTED	REPORTED	REPORTED	UNCLEAR	REPORTED	REPORTED	REPORTED	REPORTED	REPORTED	REPORTED	UNCLEAR	UNCLEAR	UNCLEAR	UNCLEAR	UNCLEAR	UNCLEAR	UNCLEAR	UNCLEAR	UNCLEAR	UNCLEAR	UNCLEAR
SiO2 and ZnO dopants in three-dimensionally printed tricalcium phosphate bone tissue engineering scaffolds enhance osteogenesis and angiogenesis in vivo.	Fielding, 2013	PubMed (MEDLINE)		β-tricalcium phosphate powder doped with 0.25 wt % ZnO and 0.5 wt % SiO2	scaffold	extrusion +1250°C sintering	Y	murine model	bicortical femur defects on the popliteal plane (2.5 mm diameter) for up to 16 weeks		mechanical test histo (col,OCN, vWF) FESEM/TRAP ionic excretion	!!!! (* P < 0.1, where n = 3) !!!! The addition of dopants into TCP increased the capacity for new early bone formation by modulating collagen I production and osteocalcin production. Neovascularization was found to be up to three times more than the pure TCP control group. Both pure and doped samples demonstrated similar TRAP activity through the 16 week study. (osteoclast activity) urine ionic …	The goal of this research was to demonstrate that the addition of bone-important trace elements, such as zinc and silicon, to calcium phosphate scaffolds could add the supplementary benefit of osteoinduction and angiogenesis. In this study, 3D printing was used to fabricate pure and SiO2/ZnO doped tricalcium phosphate scaffolds with a designed porosity. Scaffolds were then implanted into a bicort…	REPORTED	REPORTED	UNCLEAR	UNCLEAR	UNCLEAR	REPORTED	REPORTED	REPORTED	REPORTED	REPORTED	REPORTED	REPORTED	REPORTED	REPORTED	UNCLEAR	REPORTED	REPORTED	REPORTED	UNCLEAR	UNCLEAR	UNCLEAR	UNCLEAR	UNCLEAR	UNCLEAR	UNCLEAR	UNCLEAR	UNCLEAR	UNCLEAR	UNCLEAR	UNCLEAR	HIGH	UNCLEAR
Surface-treated 3D printed Ti-6Al-4V scaffolds with enhanced bone regeneration performance: an in vivo study.	Zhang, 2021	PubMed (MEDLINE)		Ti-6Al-4V scaffolds which are surface modified by the bioactive glass (BG) and mesoporous bioactive glass (MBG),	scaffold spin coatting	selective laser melted (SLM)	Y	rabbit	bone defect model femoral condyle diameter of 5.5 mm and a depth of 10 mm		At week 3, 6, and 9 after the implantation, micro-computed tomography (micro-CT) imaging, fluorescence double-labeling to determine the mineral apposition rate (MAR), and histological analysis of non-decalcified sections were performed.	We found significantly higher volumes of regenerated bone, significantly higher values of the relevant bone morphometric parameters, clear signs of bone matrix apposition and maturation, and the evidence of progressed angiogenesis and blood vessel formation in the groups where the bioactive glass was added as a coating, particularly the MGB group.	The MBG coating resulted in enhanced osteoconduction and vascularization in bone defect healing, which was attributed to the release of silicon and calcium ions and the presence of a nano-mesoporous structure on the surface of the MBG specimens.	REPORTED	REPORTED	UNCLEAR	REPORTED	UNCLEAR	REPORTED	REPORTED	REPORTED	REPORTED	REPORTED	REPORTED	REPORTED	REPORTED	REPORTED	UNCLEAR	REPORTED	REPORTED	REPORTED	REPORTED	REPORTED	REPORTED	LOW	LOW	UNCLEAR	UNCLEAR	UNCLEAR	UNCLEAR	UNCLEAR	UNCLEAR	HIGH	UNCLEAR	UNCLEAR
Systematical Evaluation of Mechanically Strong 3D Printed Diluted magnesium Doping Wollastonite Scaffolds on Osteogenic Capacity in Rabbit Calvarial Defects	Sun, M 2016	WOS		The CSi-Mgx (x = 6, 10, 14%) + mixing 5.0 g of CSi-Mgx powders with 4.5 g of 6% polyvinyl alcohol	scaffold	extrusion + sintering	Y	rabbit	skull defects four circular bone defects (8 mm in diameter) 6 and 12 weeks		XRD/SEM Compressive strength Cytocompatibility and osteogenic differentiation in vitro Histo/µCT	CSi-Mg10 group still possessed the highest average strength he overall cell viability of the four groups was higher than that of the control, but showed no significant difference among them the CSi-Mgx groups showed higher ALP activity than the control. However, no significant difference was found among three groupsThe CSi-Mg14 group showed significantly higher relative expression of Col I, Oster…	In summary, this research presents for the first time that 3D printed diluted magnesium doping wollastonite porous scaffolds have the superiority of both bone regeneration potential and mechanical evolution in repairing the thin-wall bone defects. The dilute Mg doped CSi scaffolds are superior to the pure CSi scaffolds in viability, ALP activity and expression of osteogenesis-related genes of the…	REPORTED	REPORTED	UNCLEAR	UNCLEAR	UNCLEAR	REPORTED	REPORTED	REPORTED	REPORTED	REPORTED	REPORTED	REPORTED	REPORTED	REPORTED	UNCLEAR	REPORTED	REPORTED	REPORTED	REPORTED	UNCLEAR	UNCLEAR	UNCLEAR	UNCLEAR	LOW	UNCLEAR	UNCLEAR	UNCLEAR	UNCLEAR	UNCLEAR	UNCLEAR	UNCLEAR	UNCLEAR
The effects of a 3D-printed magnesium-/strontium-doped calcium silicate scaffold on regulation of bone regeneration via dual-stimulation of the AKT and WNT signaling pathways	Lin, 2022	PubMed (MEDLINE)		strontium‑calcium silicate/magnesium‑calcium silicate (SrCS/MgCS)	calcium oxide, silicon dioxide with the dopants, magnesium oxide or strontium oxide, in a weight ratio of 11:5:4 adding the samples into heated polycaprolactonebioceramic:PCL = 1:1	extrusion	Y	rabbit	lateral femoral condylehole with a diameter of 5 mm and a depth of 6 mm 4 & 8 weeks	WJMSCs	SEM EDS XRD SBF biocompatibilité expression génique ALP, OCN, VEGF, Ang-1 Wnt3a and TRPM7 µCT/histo	It is important to note that there was a significant difference between MS and Mg due to the release of Sr ions the protein levels of TRPM7 and PIK3 in the Mg and MS were clearly higher (p < 0.05) in the cells compared with those cultivated on SrGenerally, the results proved that releasing ions Sr2+ together with Mg2+ led to synergistic effects on activation of the PI3K/Akt pathway based on the d…	The proposed 3D printing scaffold containing Mg- and Sr- calcium silicate was successfully produced through the design of the strut's placement in the scaffold structure. The elemental composition verified using energy dispersive X-ray spectrometer depicted an obvious mapping result. In addition, the in vitro degradation test results showed that each group gradually degraded after being immersed …	REPORTED	UNCLEAR	UNCLEAR	UNCLEAR	UNCLEAR	REPORTED	REPORTED	REPORTED	REPORTED	REPORTED	REPORTED	REPORTED	REPORTED	UNCLEAR	UNCLEAR	UNCLEAR	REPORTED	REPORTED	UNCLEAR	UNCLEAR	REPORTED	UNCLEAR	UNCLEAR	UNCLEAR	UNCLEAR	UNCLEAR	UNCLEAR	UNCLEAR	UNCLEAR	UNCLEAR	HIGH	UNCLEAR
The synergistic effects of graphene-contained 3D-printed calcium silicate/poly-ε-caprolactone scaffolds promote FGFR-induced osteogenic/angiogenic differentiation of mesenchymal stem cells.	Lin, 2019	PubMed (MEDLINE)		Graphene-contained calcium silicate (CS)/polycaprolactone (PCL) scaffold (GCP)	scaffold	3D printing	Y	rabbit	femoral defect(d = 7 mm and h = 8 mm respectively)	Wharton's Jelly derived mesenchymal stem cells (WJMSCs)	Viabilité ALP activity WB de FGFR µCT/histo	This study finds out the optimal percentage of graphene additive to calcium silicate and polycaprolactone mixture for excellent in vitro and in vivo bone-regeneration ability, in addition, this scaffold could fabricate by 3D printing technology and demonstrates distinct mechanical, degradation, and biological behavior. With controlled structure and porosity by 3D printing, osteogenesis and prolif…	To summarize, the optimal graphene-contained CS-based scaffold (G10) with distinct mechanical, degradation, and biological behavior was successfully fabricated by 3D printing. The obtained 3D-printed GCP scaffolds had controllable structure and porosity. The GCP scaffolds significantly promote the proliferation and osteogenesis of WJMSCs. Moreover, FGFR played important roles in GCP-induced cell …	REPORTED	REPORTED	UNCLEAR	UNCLEAR	UNCLEAR	REPORTED	REPORTED	REPORTED	REPORTED	REPORTED	REPORTED	REPORTED	REPORTED	REPORTED	UNCLEAR	UNCLEAR	REPORTED	REPORTED	UNCLEAR	UNCLEAR	REPORTED	UNCLEAR	UNCLEAR	UNCLEAR	UNCLEAR	UNCLEAR	UNCLEAR	UNCLEAR	UNCLEAR	UNCLEAR	UNCLEAR	UNCLEAR
Therapeutic Effects of the Addition of Fibroblast Growth Factor-2 to Biodegradable Gelatin/Magnesium-Doped Calcium Silicate Hybrid 3D-Printed Scaffold with Enhanced Osteogenic Capabilities for Critical Bone Defect Restoration.	Lai, 2021	PubMed (MEDLINE)		MgCS ceramic powders + polycaprolactone PCL ratio 50:50 gelatin-coated 3D-printed magnesium-doped calcium silicate (MgCS) scaffold 0, 2.5 and 5.0% gelatin solution 0.02 wt% genipin solution for cross linking (regulating degradation). In addition, we consider the effects of fibroblast growth factor-2 (FGF-2) loaded into an MgCS scaffold with and without gelatin coating.	scaffold	3D printing	Y	rabbit	femoral condyle diameter of 6 mm and a depth of 6 mm 4 et 8 weeks	human Wharton jelly-derived mesenchymal stem cells (WJMSC)	in vivo performance was assessed using micro-CT and histological data	The FGF-2 signal promotes the proliferation of precursor osteoblasts, thereby expanding the cell population and increasing the proportion of osteoblasts in the bone environment G5.0 was noted to have significantly enhanced bone volume as compared to G2.5 at both weeks 4 and 8The overall effects of gelatin modification, such as increased hydrophilicity, increased surface roughness, and the ability…	Biofabrication is a beneficial manufacturing process that creates cell-laden 3D scaffolds that further replicate the complex compositional and architectural structure of tissues. In summary, this study provides evidence of the successful construction of a gelatin-coated 3D-printed MgCS scaffold. SEM images demonstrated that the gelatin was uniformly coated on the surface of the MgCS scaffold and …	REPORTED	UNCLEAR	UNCLEAR	UNCLEAR	UNCLEAR	REPORTED	REPORTED	REPORTED	REPORTED	REPORTED	REPORTED	REPORTED	REPORTED	REPORTED	UNCLEAR	UNCLEAR	REPORTED	REPORTED	REPORTED	REPORTED	REPORTED	UNCLEAR	UNCLEAR	UNCLEAR	UNCLEAR	UNCLEAR	UNCLEAR	UNCLEAR	UNCLEAR	UNCLEAR	UNCLEAR	UNCLEAR
Therapeutic tissue regenerative nanohybrids self-assembled from bioactive inorganic core / chitosan shell nanounits.	Kim, 2021	PubMed (MEDLINE)		bioactive inorganic nanoparticle core (hydroxyapatite, bioactive glass, or mesoporous silica) and chitosan shell - namely Chit@IOC (Chit@BGn70 and Chit@BGn70+Tri) were decorated (coated) onto 3D-printed PCL scaffolds	unique-structured nanohybrids through self-assembly of biomedical inorganic/organic nanounits	extrusion +coating	Y	rat	calvaria defect model 5-mm-diameter		in vitro MSC diff + HUVEC tubes ALP gene + activity histo new bone and ALP/BSP µCT	The Chit@IOC nanohybrids were highly resilient under cyclic load and resisted external stress almost an order of magnitude effectively than the conventional composites. The nanohybrids, with the nano-roughened surface topography, could accelerate the cellular responses through stimulated integrin-mediated focal adhesions. The nanohybrids were also able to load multiple therapeutic molecules in th…	Here we reported Chit@IOC nanohybrids self-assembled from the core-shell nanounits by a simple methodology under ambient aqueous conditions. The bioactive inorganic content, easily tunable via chitosan shell thickness (a few to tens of nm), was maximized to 90 wt%, which strikingly contrasted with the conventional composites that had limited inorganic contents (30-50 wt%). The self-assembled nano…	REPORTED	REPORTED	UNCLEAR	UNCLEAR	UNCLEAR	REPORTED	REPORTED	REPORTED	REPORTED	REPORTED	REPORTED	REPORTED	REPORTED	REPORTED	UNCLEAR	REPORTED	REPORTED	REPORTED	REPORTED	REPORTED	REPORTED	UNCLEAR	UNCLEAR	UNCLEAR	UNCLEAR	UNCLEAR	UNCLEAR	UNCLEAR	LOW	LOW	UNCLEAR	UNCLEAR
Three dimensional printing of calcium sulfate and mesoporous bioactive glass scaffolds for improving bone regeneration in vitro and in vivo	Qi, X 2017	WOS		MBG powders (Si/Ca/P molar ratio 80/15/5)ratios (100:0, 80:20, 60:40, 40:60) of MBG and CSH powders 1.5 g of PCL was completely dissolved in 5 mL of chloroform, and 3.5 g of MBG/CSH powders mixture was added to the PCL solution CSH, CSH/MBG20, CSH/MBG40 and CSH/MBG60, according to the different mass ratios of CSH to MBG powders	scaffold	extrusion	Y	rat	calvarial defects with a bilateral diameter of 5 mm 8weeks	hBMSCs	Cell adhesion and proliferation Alkaline phosphatase (ALP) activity of hBMSCs on CSH/MBG scaffolds Osteogenic-related gene expression of hBMSCs on CSH/MBG scaffolds (RUNX2), osteocalcin (OCN), alkaline phosphatase(ALP) and osteopontin (OPN) µCT/histo	proliferation rates on the CSH/MBG20, CSH/MBG40 and CSH/MBG60 scaffolds were significantly higher than on the CSH scaffoldsall exhibited significantly enhanced ALP activity compared to the CSH scaffolds expression of all the osteogenic-related genes was upregulated on CSH/MBG scaffolds. Moreover, the CSH/MBG20, CSH/MBG40 and CSH/MBG60 scaffolds exhibited enhanced expression levels compared to the…	CSH/MBG scaffolds with hierarchical pore architecture were successfully prepared by the 3D printing technique. CSH/MBG scaffolds had uniform interconnected macropores, high porosity and improved mechanical properties. CSH/MBG scaffolds exhibited good apatite-forming ability. Moreover, our results showed that the addition of MBG into CSH scaffolds stimulated the adhesion, proliferation, ALP activi…	REPORTED	REPORTED	UNCLEAR	REPORTED	UNCLEAR	REPORTED	REPORTED	REPORTED	REPORTED	REPORTED	REPORTED	REPORTED	REPORTED	REPORTED	UNCLEAR	REPORTED	REPORTED	REPORTED	REPORTED	REPORTED	REPORTED	LOW	LOW	UNCLEAR	UNCLEAR	UNCLEAR	UNCLEAR	UNCLEAR	UNCLEAR	UNCLEAR	UNCLEAR	UNCLEAR
Three-dimensional printing akermanite porous scaffolds for load-bearing bone defect repair: An investigation of osteogenic capability and mechanical evolution.	Liu, 2016	PubMed (MEDLINE)		akermanite (Ca(2)MgSi(2)O(7)) VS B-TCP pure akermanite powders were synthesized using a conventional sol–gel method using (Ca(NO 3 ) 2_x0004_4H2 O), (Mg(NO 3 ) 2_x0004_6H 2O) and (C 2H 5 O4 Si; TEOS) to synthesize b-TCP powders using (Ca(NO 3 )2_x0004_ 4H 2O) and (NH 4 )2 HPO 4 as Ca and P precursors 5.0 g of ceramic powders and 4.0 g of 6% polyvinyl alcohol .	scaffold	Extrusion + sintering	Y	rabbits	critical size femur defect model (Ø 6 _x0003_ 6 mm) 6 & 12 weeks		qPCR (Col I, OCN, Sp7, Runx2) mechanical testing µCT / histo	Such three-dimensional printed akermanite scaffolds possess fully interconnected pores of ∼280 × 280 µm in size and over 50% porosity with appreciable compressive strength (∼71 MPa), that is 7-fold higher than that of the β-tricalcium phosphate porous bioceramics (∼10 MPa). After 6 weeks and 12 weeks of implantation, the percentage of newly formed bone and more new bone was observed in the akerma…	In summary, the akermanite scaffolds with desirable interconnected pores and appreciable initial strength (>70 MPa) were fabricated by ceramic ink writing tech- nique. They showed excellent NB formation efficacy, higher osteogenic related mRNA expressions and ideal mechanical strength evolution compared with those in the b-TCP groups after 6 and 12 weeks of implantation in a critical size femur d…	REPORTED	REPORTED	UNCLEAR	REPORTED	UNCLEAR	REPORTED	REPORTED	REPORTED	REPORTED	REPORTED	REPORTED	REPORTED	REPORTED	REPORTED	UNCLEAR	REPORTED	REPORTED	REPORTED	REPORTED	UNCLEAR	REPORTED	LOW	LOW	UNCLEAR	UNCLEAR	UNCLEAR	UNCLEAR	UNCLEAR	LOW	LOW	UNCLEAR	UNCLEAR
Three-dimensional printing of tricalcium silicate/mesoporous bioactive glass cement scaffolds for bone regeneration.	Pei, 2016	PubMed (MEDLINE)		tricalcium silicate/mesoporous bioactive glass (C3S/MBG) cement In a typical synthesis, 16 g of P123, 26.8 g of tetraethyl orthosilicate (TEOS), 5.6 g of Ca(NO3)2·4H2O, 2.92 g of triethyl phosphate (TEP) and 4 g of 0.5 M HCl C3S/MBG powders with different mass ratios (100 : 0, 90 : 10, 80 : 20 and 70 : 30) 0.2 g of PCL was completely dissolved in 2 ml of chloroform and 1.8 g of C3S/MBG	scaffold	extrusion +300° 3h + 72h water bath	Y	rat	critical-sized calvarial defect	Human bone marrow-derived mesenchymal stem cells (hBMSCs)	Cell adhesion and proliferation ALP activity of hBMSCs on C3S/MBG scaffolds Osteogenic-related gene expression of hBMSCs on C3S/MBG scaffolds((RUNX2), osteocalcin (OCN) (COL-1) and osteopontin (OPN)) Sequential fluorescence labeling µCT/Histo	The C3S/MBG scaffolds exhibited 3D interconnected macropores (∼400 μm), high porosity (∼70%), enhanced mechanical strength (>12 MPa) and excellent apatite mineralization ability. the results showed that C3S/MBG scaffolds could stimulate the attachment, proliferation and differentiation of hBMSCs with increasing MBG component. in vivo results indicated that both C3S and C3S/MBG30 scaffolds could i…	In this study, porous C3S/MBG cement scaffolds have been successfully fabricated by 3D printing with a curing process, which have 3D interconnected and regular macropores and enhanced mechanical strength. Significantly, the C3S/MBG cement scaffolds showed excellent apatite mineralization ability and stimulated the attachment, proliferation and osteogenic-related gene expression of hBMSCs. Moreove…	REPORTED	REPORTED	UNCLEAR	REPORTED	UNCLEAR	REPORTED	REPORTED	REPORTED	REPORTED	REPORTED	REPORTED	REPORTED	REPORTED	REPORTED	UNCLEAR	REPORTED	REPORTED	REPORTED	UNCLEAR	UNCLEAR	UNCLEAR	LOW	LOW	UNCLEAR	UNCLEAR	UNCLEAR	UNCLEAR	UNCLEAR	UNCLEAR	UNCLEAR	UNCLEAR	UNCLEAR
Tuning filament composition and microstructure of 3D-printed bioceramic scaffolds facilitate bone defect regeneration and repair.	Chen, 2021	PubMed (MEDLINE)		core-shell-typed nonstoichiometric wollastonite (4% and 10% Mg-doping calcium silicate; CSiMg4, CSiMg10) macroporous scaffolds with microporous shells (adding ∼10 μm PS microspheres into shell-layer slurry) CSiMg4@CSiMg10, CSiMg4@CSiMg10-p, CSiMg10@CSiMg4 and CSiMg10@CSiMg4-p	scaffold	Extrusion +sintering	Y	rabbit	femoral bone defect repair model (6.5 × 5.0 × 5.0 mm) 4, 8 and 12 weeks	/	mechanical properties and bio-dissolution (ion releasing) in vitro, and osteogenic capacity in vivo of the bioceramic scaffolds ; 3D μCT reconstruction and histological observation	CSiMg4@CSiMg10-p scaffolds displayed markedly higher osteogenic capability than the other scaffolds after 12 weeks of implantation.	It demonstrated that core-shell bioceramic 3D printing technique can be developed to fabricate single-phase or biphasic bioactive ceramic scaffolds with accurately tailored filament biodegradation for promoting bone defect regeneration and repair in some specific pathological conditions.	REPORTED	REPORTED	UNCLEAR	REPORTED	UNCLEAR	REPORTED	REPORTED	REPORTED	REPORTED	REPORTED	REPORTED	REPORTED	REPORTED	REPORTED	REPORTED	REPORTED	REPORTED	REPORTED	REPORTED	UNCLEAR	REPORTED	LOW	LOW	UNCLEAR	LOW	UNCLEAR	UNCLEAR	UNCLEAR	UNCLEAR	UNCLEAR	UNCLEAR	UNCLEAR
Zein regulating apatite mineralization, degradability, in vitro cells responses and in vivo osteogenesis of 3D-printed scaffold of n-MS/ZN/PCL ternary composite	Ru, JY 2018	WOS		CTAB was firstly dissolved in 600 mL distilled water, then 12 mL ammonia aqueous solution (28 w%) was added into the CTAB solution30 mL tetraethyl orthosilicate (TEOS, 98%) and 17.2 g Mg(NO3)2·6H2O were added into the solution and stirred for 6 h then calcined at 550 °C for 2 h to remove the CTAB 2 g mixture containing n-MS, ZN and PCL was dispersed into 20 mL chloroform n-MS/ZN/PCL scaffolds (C0…	scaffold	extrusion	Y	rabbit	right femoral condyle (6 mm in diameter, 6 mm in depth)	MC3T3-E1	SBF proliferation Alkaline phosphatase (ALP) activity µCT/Histo		Bioactive and degradable scaffolds of n-MS/ZN/PCL ternary composites were developed by 3D-printing method for bone tissue engineering applications. The results showed that the scaffolds possessed well interconnected macropores of around 500 μm and controllable porous structures. The in vitro apatite mineralization ability and degradability of the scaffolds were greatly improved with the increase …	REPORTED	REPORTED	UNCLEAR	REPORTED	UNCLEAR	REPORTED	REPORTED	REPORTED	REPORTED	REPORTED	REPORTED	REPORTED	REPORTED	REPORTED	UNCLEAR	UNCLEAR	REPORTED	REPORTED	REPORTED	UNCLEAR	REPORTED	LOW	LOW	UNCLEAR	UNCLEAR	UNCLEAR	UNCLEAR	UNCLEAR	UNCLEAR	UNCLEAR	UNCLEAR	UNCLEAR
Zinc Silicate/Nano-Hydroxyapatite/Collagen Scaffolds Promote Angiogenesis and Bone Regeneration via the p38 MAPK Pathway in Activated Monocytes	Song Y. 2020	scopus		Zinc nitrate hexahydrate (Zn(NO3)2·6H2O) solution and tetraethyl orthosilicate (TEOS) solution 2:1 ratio nano-HA/zinc silicate powders and collagen were homogenized (2 g collagen, 4 g nano-HA/zinc silicate powder, 10 mL of AAS) 0 ZS (nano-HA/Col), 5 ZS (5 wt % zinc silicate/nano-HA/Col), 10 ZS (10 wt % zinc silicate/nano-HA/Col), and 15 ZS (15 wt % zinc silicate/nano-HA/Col)	scaffold	extrusion +lyoph +crosslink (genipin) +lyoph again +oxyde ethylene	Y	rat	calvaria Φ 8 mm	Rat BMSCs, Monocytes, and Aortic Endothelial Cells	Annexin V-FITC/propidium iodide Micro-CT, Van Gieson Staining, H&E Staining, and Fluorescent Double-Labeling Angiogenesis- and Osteogenesis-Related Gene Expression in Bone (RT-qPCR) Tissue Immunofluorescence, Immunohistochemistry, and Tartrate-Resistant Acid Phosphatase Staining Cell Migration and Angiogenesis Assays	he results indicated that zinc silicate released from the scaffolds upregulated early and late markers of osteogenic differentiation in BMSCs in a concentration-dependent manner. When the proportion of zinc silicate in the scaffolds was increased to 15%, the ability of the scaffolds to promote osteogenic differentiation in vitro became less significant. However, implantation of 10 ZS/HA/Col scaff…	We fabricated nanohydroxyapatite/collagen scaffolds incorporating different proportions of zinc silicate and confirmed that 10ZS/HA/Col scaffolds promoted osteogenesis and angiogenesis by activating the p38 MAPK pathway in monocytes. The 10ZS/HA/Col scaffolds induced a favorable osteogenic microenvironment that stimulated differentiation of monocytes into TRAP+ cells. Subsequently, TRAP+ cells re…	REPORTED	REPORTED	UNCLEAR	UNCLEAR	UNCLEAR	REPORTED	REPORTED	REPORTED	REPORTED	REPORTED	REPORTED	REPORTED	REPORTED	UNCLEAR	UNCLEAR	UNCLEAR	REPORTED	REPORTED	UNCLEAR	UNCLEAR	REPORTED	UNCLEAR	UNCLEAR	UNCLEAR	UNCLEAR	UNCLEAR	UNCLEAR	UNCLEAR	UNCLEAR	UNCLEAR	UNCLEAR	UNCLEAR
In vitro and in vivo characterization of a novel tricalcium silicate-based ink for bone regeneration using laser-assisted bioprinting	Touya N, 2022	pubmed		Tricalcium silicate + Collagen + DMEM	liquid ink to solid scaffold in situ	LAB	Y	mouse	calvaria 3.3mm cylindrical defect	SCAPs	EDX/SEM cytotox ALP activity in vitro miner µCT Histo			REPORTED	UNCLEAR	UNCLEAR	UNCLEAR	UNCLEAR	REPORTED	REPORTED	REPORTED	REPORTED	REPORTED	REPORTED	REPORTED	REPORTED	REPORTED	UNCLEAR	REPORTED	REPORTED	REPORTED	UNCLEAR	UNCLEAR	REPORTED	UNCLEAR	UNCLEAR	UNCLEAR	UNCLEAR	UNCLEAR	UNCLEAR	UNCLEAR	UNCLEAR	UNCLEAR	UNCLEAR	UNCLEAR
													nbr reported	51	39	0	18	0	50	51	51	51	51	51	51	51	48	19	31	51	51	20	24	43	16	15	1	12	0	1	0	7	6	0
													nbr unclear	0	7	51	33	51	1	0	0	0	0	0	0	0	3	31	19	0	0	31	26	5	35	36	50	38	51	50	51	43	44	43
													nbr NOT	0	5	0	0	0	0	0	0	0	0	0	0	0	0	1	1	0	0	0	1	3	0	0	0	1	0	0	0	1	1	8
													nbr reported	802
													nbr unclear	258																					Low	58
													nbr NOT	11																					Unclear	441
													TOTAL	1071																					High	11
																																			TOTAL	510

## Sheet: Completed final list
Si form+A1:J1A1:K1A1:J1A1:L1G15A1:K1A1:K1	Si role	% of articles	Main focus	Number of articles	Si source	animals per condition tested	animal age	animal weight	Outcome	Publications
Native Material	primary	0.215686	CaSiO3 scaffolds	2	-CaSiO3 -CaSiO3	-6 rabbits - ? Rats	-NA -3 months	-2.2kg -NA	- improved bone regeneration (vs CaSiO3/Fe composite or pure Fe scaffold) - improved bone regeneration (vs B-TCP)	Ma 2018 Wu 2012
			MgCaSi compounds	3	-TEOS -CaSiO3 -CaSiO3	-3 rabbits - 6 rabbits -6 rabbits	-3 months -NA -3months	-3.5kg -2.8kg -2.7kg	- MCS/GA/PCL : 30% MCS formulation improved bone regeneration (vs 0 and 15%) - CaSi–Mg6 / PVA : Double layer CSi/PVA improved bone regeneration at 12 weeks (vs earlier times and vs CaSi-Mg6/PVA single composites) - Mg2% CaSi / PVA6% : improved bone regeneration (vs Ti scaffold)	Zhang 2018 Shao 2017 Wang 2021
			Sr5(PO4)2SiO4 (SPS) bio-ceramics	1	SiO2	6 rabbits	3 months	2.2kg	improved ICRS score (vs CTR and TCP). Improved neobone structural organisation	Deng 2018
			borosilicate glass (BG) with MBG	1	TEOS	6 rats	NA	NA	improved bone regeneration (vs BG alone)	Qi 2018
			MBG/CSH/PCL	1	TEOS	6 rats	NA	275g	60% MBG : improved bone regeneration (vs lower % BG or CSH/PCL alone)	Qi 2017
			Ca3Si materials	2	- TEOS - Ca3Si	- 20 rats - 9 mice	-12 weeks -8 weeks	-275g -NA	- Ca3Si/MBG : improved bone regeneration (vs Ca3Si alone and vs ctrl) - Ca3Si/Col1 : No significant bone regeneration (vs ctrl)	Pei 2016 Touya 2022
			LiCaSi	1	TEOS	6 rabbits	3 months	2.7kg	L2C4S : improved bone regeneration (vs β-TCP)	Chen 2019
	secondary	0.568627	Organic doping	9	-SiO2 -TEOS -MTA -TEOS -CaSiO3 -CaSiO3 - TEOS -SiO2 -TEOS	- ? rats -3 rabbits -3 rabbits -? rabbits -3 rabbits -3 rabbits - 6 rabbits -? rabbits -3 rabbits	- 6weekds -3 months -3 months -3 months -NA -NA -6 months -NA -3months	-NA -1.9kg -1.9kg -1.9kg -NA - 2.2kg -3kg -1.8kg -2.8 kg	- dECM coating CS/PCL scaffold : improved bone regeneration (vs CS/PCL alone) - Ginsenoside Rb1-Loaded CS scaffold : improved bone regeneration (vs CS alone) - Caffeic acid coated MTA/PCL : improved bone regeneration (vs no coating) - FGF loaded CS/PCL scaffold : improved bone regeneration (vs CS/PCL alone) - SVVYGLR grafted on CS scaffold : improved bone regeneration (vs CS alone) - BMSCs loaded…	Wu 2019 Chen 2021 Tien 2021 Kao 2020 Zhu 2020 Shen 2018 Li 2017 Lai 2021 Ru 2018
			Non-organic doping	8	-TEOS -SiO2 -SiO2 -SiO2 -Na2SiO3 -CaSiO₃ -Na2SiO3 (0.5 M) -CaSiO₃	-6 rats - ? rabbits -? rabbits - 6 rabbits -4 rabbits ? -4 rabbits -4 rabbits? -4 rabbits	- 8 weeks -NA -NA -NA -4.5months -NA -4 months -NA	- NA -NA -1.8kg -2.3kg -3.1kg -2.8kg - ~2.6Kg -NA	- Cu-loaded Silica Nanoparticles in PLGA : improved bone regeneration (vs SN alone or PLGA alone) - SrCS/PCL scaffold : improved bone regeneration (vs CS/PCL alone) - Mg/Sr doped CS: improved bone regeneration (vs MgCS or SrCS) - Graphene/CS scaffold : improved bone regeneration (vs 0 graphene) - CSi-Mg10 / PVA6% / Alginate / Chitosan : improved bone regeneration (vs CSi alone) - CSi-Mg14/ PVA 6%…	Lian 2020 Chiu 2019 Lin 2022 Lin 2019 Ke 2020 Sun 2016 Chen 2021 Shao 2018
			Multiple doping	2	-TEOS -SiO2	-3 rats - ? Rabbits	-3 months -NA	-275g -2kg	- BMP2 loaded MBG coated 1393BG : improved bone regeneration (vs 1393 alone) [BMP2-loaded > MBG+1393] - hGF and Sr loaded CS : improved bone regeneration (vs Sr loading alone and vs CS alone)	Wang 2020 Wang 2021
			New scaffold as whole	7	-TEOS -TEOS -polysilsesquioxane -TEOS -SiO2 -CaSiO₃ -TEOS	-6 rabbits - 2 rabbits -6 rats -4 rabbits -2 rabbits -6 rats -5 rabbits	- 6 months -NA -12 weeks -NA -5 weeks -NA - NA	- 2.7kg -3.7kg -275g -3.7kg -NA -350g - 2.7kg	- LCS (Li2Ca2Si2O7) : improved bone regeneration and ICRS (vs ctrl and β-TCP) - B-BG and 30 wt% sodium alginate : improved bone regeneration (vs HA and ctrl) - Al-β-Ca2SiO4 : improved bone regeneration (15%Al vs C2S alone) - Si-HA/DMB/PCL : qualitatively appreciated bone colonization - MPC3-BG : improved bone regeneration (vs MPC alone and ctrl) - AW/PLA : improved bone regeneration (vs AW alone …	Deng 2018 Zhang 2020 Yu 2020 Meseguer 2013 Li 2020 Tcacencu 2018 Liu 2016
			porosity	2	- Na2SiO3 -CaSiO3	- 4 rabbits -3 rabbits	-NA -NA	-2.8kg -3.2kg	- 600µm pores : most bone ingrowth, good mechanical strength and excellent Mg2+ ion release potential (vs 480 and 720µm pores) - 200-320µm pores : slower degradability but improved bone regeneration (at 16 weeks vs 450-600µm pores)	Qin 2022 Wu 2021
			surface treatment	1	TEOS	4 rabbits	NA	NA	C3S with nanoneedle surface structure : improved bone regeneration (vs no treatment)	Yang 2017
Additive	primary	0.196078	Doping	9	-SiO2 (0.5 wt%) -SiO2 -SiO2 (0.5 wt%) -SiO2 -0.5 wt% SiO2 - SiO2 - ? -SiO2 -TEOS	- ? rabbits - 5 rabbits -4 rats -4 rats -6 rats - 6 rats - ? rats -4 rats -6 rats	- NA -61 weeks -NA -NA -NA -NA -220 weeks -NA -NA	- 2.2kg -4.9kg -300g -325g -300g - 275g - NA -290g -NA	- Sio2 and ZnO in β-TCP scaffolds : improved bone regeneration (vs no doping) - Si-BG loaded PLA scaffolds : equal integration and bone regeneration (vs Ti6Al4V and vs empty defects) - SiO2 and MgO (0.5%) in β-TCP scaffolds : improved bone regeneration (vs no doping) - MgO, ZnO, SrO, and/or SiO2 in TCP : Mg/Si doped scaffold improved bone regeneration (vs all others and pure TCP) - Si+4 and Fe+3 …	Nandi 2018 Plyusnin 2020 Bose 2017 Ke 2019 Bose 2018 Yang 2021 Xu 2021 Fielding 2013 Song 2020
			Coating	1	TEOS	2 rabbits	NA	2.5kg	- MBG-BG coated Ti-6Al-4V : improved bone regeneration (vs no coating)	Zhang 2021
	secondary	0.0196078	Chit@BGn70+Tri	1	TEOS	5 rats	10 weeks	NA	Chit@BGn70+Tri (tri-molecule dexamethasone-FGF2-phenamil loaded chitosan/Bioglass-coated PCL scaffold) : improved bone regeneration (vs Chit@BGn70 vs ctrl)	Kim 2021
TOTAL		1		51

## Sheet: data
	Valeur absolue	Pourcentage
Total studies	51	1
Animal model
Rat	15	0.294118
Rabbit	33	0.647059
Mouse	3	0.0588235
Total	51	1
Bone defect
Calvaria	13	0.254902			Rabbit + Femoral defect + Extrusion
Femur	26	0.509804			Predicted ((0,65*0,51*0,8)*51)	13.5252	0.2652
Knee	5	0.0980392			reality (out of 51 articles)	17	0.333333
Maxillary	4	0.0784314			gap	3.4748	0.0681333
Radius	2	0.0392157
Tibia	1	0.0196078
Total	51	1
Printing strategy
Powder bed + inkjet	3	0.0588235
Digital Light Printing	2	0.0392157
electrospinning	1	0.0196078
Extrusion	41	0.803922
Laser Assisted Bioprinting	1	0.0196078
Manual deposition and injection	2	0.0392157
Selective Laser Melting	1	0.0196078
Total	51	1
Database
PubMed	30	0.588235
Scopus	10	0.196078
WOS	11	0.215686
Total	51	1
Methode SYRCLE
Low	58	0.113725
Unclear	441	0.864706
High	11	0.0215686
total (or OVERALL)	510	1
Methode ARRIVE
REPORTED	802	0.748833
UNCLEAR	258	0.240896
NOT REPORTED	11	0.0102708
total	1071	1

## Sheet: Compilation pour graphe (4)
Si role	Material	Outcome	Nbr
Si is in native material with a primary role	MgCaSi compounds	MCS/GA/PCL	1
		CaSi–Mg6 / PVA	1
		Mg2% CaSi / PVA6%	1
	others	Sr5(PO4)2SiO4 (SPS) bio-ceramics	1
		borosilicate glass (BG) with MBG	1
		LiCaSi	1
		MBG/CSH/PCL	1
		CaSiO3 scaffolds	2
	Ca3Si based materials	Ca3Si/MBG	1
		Ca3Si/col1	1
Si is in native material with a secondary role	Organic doping	dECM coating CS/PCL scaffold	1
		Ginsenoside RB1-loaded CS scaffold	1
		Caffeic acid coated MTA/PCL	1
		FGF loaded CS/PCL scaffold	1
		SVVYGLR grafted on CS scaffold	1
		BMSCs loaded MG8-CS scaffold	1
		rhBMP-2 loaded MS/CPC scaffold	1
		FGF-2 loaded gelatin/MgCS/PCL	1
		Zein / n-MS/PCL	1
	Non-organic doping	Cu-loaded Silica Nanoparticles in PLGA	1
		SrCS/PCL scaffold	1
		Mg/Sr doped CS	1
		Graphene/CS scaffold	1
		CSi-MG10 / PVA6% / Alginate / Chitosan	1
		CSi-Mg14/ PVA 6%	1
		CSiMg4@CSiMg10-p /PVA 6%	1
		[10%Mg90%Ca]Si	1
	Multiple doping	BMP2 loaded MBG coated 1393BG	1
		hGF and Sr loaded CS	1
	New scaffold as whole	Li2Ca2Si2O7	1
		B-BG and 30 wt% sodium alginate	1
		Al-β-Ca2SiO4	1
		Si-HA/DMB/PCL	1
		MPC3-BG	1
		AW/PLA	1
		akermanite/PVA	1
	porosity	600µm pores	1
		200-320µm pores	1
	surface treatment	C3S with nanoneedle surface structure	1
Si is an additive material as a primary role	Doping	Sio2 and ZnO in β-TCP	1
		Si-BG loaded PLA	1
		SiO2 and MgO (0.5%) in β-TCP	1
		MgO, ZnO, SrO, and/or SiO2 in TCP	1
		Si+4 and Fe+3 doping in TCP	1
		Si nanoparticles in PCL	1
		SiP nanosheets in GelMA-PEGDA	1
		SiO2 and ZnO in β-TCP	1
		10% Zn-Silicate /HA/Col	1
	Coating	MBG-BG coated Ti-6Al-4V	1
Si is added with secondary role		Chit@BGn70+Tri	1
			51
